# Supplementary material for: Microclimatic and Anthropogenic Drivers of Insect Biodiversity in Rubber-Based Agroforestry Systems
Source: Insects. 2026 Feb 12;17(2):195. doi: 10.3390/insects17020195 (PMC12942340; doi:10.3390/insects17020195)
Supplement: Supplementary file 1 [file insects-17-00195-s001.zip]

Archive with 2 entries (2 files):
- Supplementary Materials.pdf
- Table S2 List of the collected insects as well as the functional groups in rubber-based agroforestry systems.xlsx
