# Supplementary material for: Microclimatic and Anthropogenic Drivers of Insect Biodiversity in Rubber-Based Agroforestry Systems
Source: Insects. 2026 Feb 12;17(2):195. doi: 10.3390/insects17020195 (PMC12942340; doi:10.3390/insects17020195)
Supplement: Supplementary file 1 [file insects-17-00195-s001.zip › Table S2 List of the collected insects as well as the functional groups in rubber-based agroforestry systems.xlsx]

## Sheet: Sheet1
Table S2. List of the collected insects as well as the functional groups in rubber-based agroforestry systems
Specimen ID	Order	Family	Scientific Name	Functional Group	Identifier	Mouthpart Type	References	Direct Observation
FIL-1	Hemiptera	Acanthosomatidae	Elasmucha nebulosa	Herbivore	Tianliang Xu	Piercing-sucking Mouthparts	Editorial Committee of Fauna Sinica, Chinese Academy of Sciences. Fauna Sinica, Insecta Vol. 23: Hemiptera: Heteroptera: Acanthosomatidae; Science Press: Beijing, China, 1999.	-
FIL-2	Hemiptera	Pyrrhocoridae	Macrocheraia grandis	Predator	Tianliang Xu	Piercing-sucking Mouthparts	Schuh, R.T.; Slater, J.A. True Bugs of the World (Hemiptera: Heteroptera): Classification and Natural History. Cornell University Press: Ithaca, NY, USA, 1995; pp. 336.	Macrocheraia grandis adults observed preying on lepidopteran larvae.
FIL-3	Hemiptera	Pyrrhocoridae	Physopelta quadriguttata	Herbivore	Tianliang Xu	Piercing-sucking Mouthparts	Zhu, G.; Liu, L.; Bu, W. Morphological disparity of the mouthparts in polyphagous species of Largidae (Heteroptera: Pentatomomorpha: Lygaeoidea) and its significance in evolution. Int. J. Insects 2020, 11, 145.	Belongs to the family Largidae, whose members are documented Herbivore feeding primarily on seeds or plant sap.
FIL-4	Hemiptera	Pyrrhocoridae	Dysdercus poecilus	Herbivore	Tianliang Xu	Piercing-sucking Mouthparts	-	A documented pest of its primary host, Sida cordifolia, exhibiting year-round reproduction dependent on this plant.
FIL-5	Hemiptera	Pyrrhocoridae	Dysdercus cingulatus	Herbivore	Tianliang Xu	Piercing-sucking Mouthparts	Kohno, K. Ecological studies on dysdercus true bugs (Heteroptera, Pyrrhocoridae) and their specific predator Antilochus coqueberti (Heteroptera, Pyrrhocoridae). Bull. Natl. Inst. Veg. Tea Sci. 2009, 8, 15-100.	Both nymphs and adults possess mouthparts capable of piercing cotton bolls to feed on the sap of developing seeds, causing maturation failure of seeds and fibers.
FIL-6	Hemiptera	Pyrrhocoridae	Dysdercus decussatus	Herbivore	Tianliang Xu	Piercing-sucking Mouthparts	Qadri, S.S. Biodiversity of red cotton bugs: Redescription of Dysdercus decussatus Boisduval (Hemiptera: Pyrrhocoridae) with special reference to its cladistic relationship. Biol. Biotechnol. 2005, 2, 823-826.	Adults and nymphs aggregate on the fruits of Malvaceae plants (e.g., Hibiscus mutabilis, Hibiscus tiliaceus) to feed on seeds.
FIL-7	Hemiptera	Pyrrhocoridae	Dindymus rubiginosus	Predator	Tianliang Xu	Piercing-sucking Mouthparts	-	-
FIL-8	Hemiptera	Pyrrhocoridae	Antilochus coquebertii	Predator	Tianliang Xu	Piercing-sucking Mouthparts	-	-
FIL-9	Hemiptera	Saldidae	Saldula palustris	Omnivore	Tianliang Xu	Piercing-sucking Mouthparts	-	Members of the family Saldidae are documented as both predators and scavengers.
FIL-10	Hemiptera	Scutelleridae	Eurygaster testudinaria	Herbivore	Tianliang Xu	Piercing-sucking Mouthparts	Neimorovets, V.V. Review of the genus Eurygaster (Hemiptera: Heteroptera: Scutelleridae) of Russia. Zootaxa 2020, 4722,501-539.	They inhabit grasses and legumes, exhibiting aggregative behavior, particularly on maturing cereal crops.
FIL-11	Hemiptera	Pyrrhocoridae	Physopelta gutta	Herbivore	Tianliang Xu	Piercing-sucking Mouthparts	Zhu, G.; Liu, L.; Bu, W. Morphological disparity of the mouthparts in polyphagous species of Largidae (Heteroptera: Pentatomomorpha: Lygaeoidea) and its significance in evolution. Int. J. Insects 2020, 11, 145.	Adults and nymphs are sap-feeders that congregate on host plant stems.
FIL-12	Hemiptera	Pyrrhocoridae	Delacampius villosus	Herbivore	Tianliang Xu	Piercing-sucking Mouthparts	-	-
FIL-13	Hemiptera	Pyrrhocoridae	Iphita limbata	Herbivore	Tianliang Xu	Piercing-sucking Mouthparts	Editorial Board of Yunnan Forestry Department; et al. (Eds.) Yunnan Senlin Kun Chong [Forest Insects of Yunnan]; Yunnan Science and Technology Press: Kunming, China, 1987.	documented pest of the forest tree species Trewia nudiflora, causing damage through sap-feeding.
FIL-14	Hemiptera	Malcidae	Malcus sinicus	Herbivore	Tianliang Xu	Piercing-sucking Mouthparts	Zhang, M.; Li, H. On the feeding and dwelling habits of Lygaeidae insects. Jiangxi Zhi Bao [Jiangxi Plant Protection] 1982, (2), 15–18.	Possession of characteristic piercing-sucking mouthparts, consistent with herbivory in the predominantly phytophagous family Lygaeidae.
FIL-15	Hemiptera	Rhyparochromidae	Appolonius crassus	Herbivore	Tianliang Xu	Piercing-sucking Mouthparts	-	-
FIL-16	Hemiptera	Rhyparochromidae	Elasmolomus squalidus	Herbivore	Tianliang Xu	Piercing-sucking Mouthparts	-	-
FIL-17	Hemiptera	Rhyparochromidae	Dieuches siamicus	Herbivore	Tianliang Xu	Piercing-sucking Mouthparts	-	-
FIL-18	Hemiptera	Rhyparochromidae	Horridipamera nietneri	Herbivore	Tianliang Xu	Piercing-sucking Mouthparts	-	-
FIL-19	Hemiptera	Rhyparochromidae	Horridipamera lateralis	Herbivore	Tianliang Xu	Piercing-sucking Mouthparts	-	-
FIL-20	Hemiptera	Rhyparochromidae	Stigmatonotum rufipes	Herbivore	Tianliang Xu	Piercing-sucking Mouthparts	-	-
FIL-21	Hemiptera	Rhyparochromidae	Metochus hainanensis	Herbivore	Tianliang Xu	Piercing-sucking Mouthparts	-	-
FIL-22	Hemiptera	Rhyparochromidae	Metochus uniguttatus	Herbivore	Tianliang Xu	Piercing-sucking Mouthparts	-	-
FIL-23	Hemiptera	Rhyparochromidae	Paromius gracilis	Herbivore	Tianliang Xu	Piercing-sucking Mouthparts	-	-
FIL-24	Hemiptera	Rhyparochromidae	Paromius excelsus	Herbivore	Tianliang Xu	Piercing-sucking Mouthparts	-	-
FIL-25	Hemiptera	Rhyparochromidae	Neolethaeus assamensis	Herbivore	Tianliang Xu	Piercing-sucking Mouthparts	-	-
FIL-26	Hemiptera	Rhyparochromidae	Pseudopachybrachius guttus	Herbivore	Tianliang Xu	Piercing-sucking Mouthparts	-	-
FIL-27	Hemiptera	Rhyparochromidae	Artemidorus pressus	Herbivore	Tianliang Xu	Piercing-sucking Mouthparts	-	-
FIL-28	Hemiptera	Belostomatidae	Diplonychus rusticus	Predator	Tianliang Xu	Piercing-sucking Mouthparts	Devi, M.R.; Koijam, A.S.; Raina, V. et al. Morphological Study of the Venom Apparatus and Feeding Behaviour of Predacious Heteropterans Lethocerus indicus, Diplonychus Rusticus, and Laccotrephes maculatus. Indian J. Entomol. 2025,197-202.	Adults are carnivorous, possessing piercing-sucking mouthparts adapted for preying on aquatic organisms such as small fish and mosquito larvae. Laboratory observations confirm predation on Aedes aegypti larvae.
FIL-29	Hemiptera	Plataspidae	Coptosoma bifarium	Herbivore	Tianliang Xu	Piercing-sucking Mouthparts	-	-
FIL-30	Hemiptera	Plataspidae	Megacopta cribraria	Herbivore	Tianliang Xu	Piercing-sucking Mouthparts	-	-
FIL-31	Hemiptera	Plataspidae	Coptosoma scutellatum	Herbivore	Tianliang Xu	Piercing-sucking Mouthparts	-	-
FIL-32	Hemiptera	Plataspidae	Brachyplatys subaeneus	Herbivore	Tianliang Xu	Piercing-sucking Mouthparts	Forero, D. Two newly introduced Heteroptera (Insecta: Hemiptera) species in Colombia: Brachyplatys subaenus (Plataspidae) and Thaumastocoris peregrinus (Thaumastocoridae). Pap. Avulsos Zool. 2021, 61, pp96.	Both nymphs and adults are sap-feeders that aggregate on stems or leaf undersides, primarily damaging plants in the Fabaceae family (e.g., soybean, common bean, cowpea) and other families.
FIL-33	Hemiptera	Flatidae	Lawana imitata	Herbivore	Tianliang Xu	Piercing-sucking Mouthparts	-	-
FIL-34	Hemiptera	Coreidae	Gralliclava horrens	Herbivore	Tianliang Xu	Piercing-sucking Mouthparts	-	-
FIL-35	Hemiptera	Coreidae	Homoeocerus unipunctatus	Herbivore	Tianliang Xu	Piercing-sucking Mouthparts	-	-
FIL-36	Hemiptera	Coreidae	Physomerus grossipes	Herbivore	Tianliang Xu	Piercing-sucking Mouthparts	-	-
FIL-37	Hemiptera	Coreidae	Mictis gallina	Herbivore	Tianliang Xu	Piercing-sucking Mouthparts	-	-
FIL-38	Hemiptera	Coreidae	Notobitus sexguttatus	Herbivore	Tianliang Xu	Piercing-sucking Mouthparts	-	-
FIL-39	Hemiptera	Coreidae	Notobitus meleagris	Herbivore	Tianliang Xu	Piercing-sucking Mouthparts	-	-
FIL-40	Hemiptera	Coreidae	Cletus trigonus	Herbivore	Tianliang Xu	Piercing-sucking Mouthparts	-	-
FIL-41	Hemiptera	Coreidae	Acanthocoris scaber	Herbivore	Tianliang Xu	Piercing-sucking Mouthparts	-	-
FIL-42	Hemiptera	Coreidae	Rhamnomia dubia	Herbivore	Tianliang Xu	Piercing-sucking Mouthparts	-	-
FIL-43	Hemiptera	Coreidae	Euthochtha sp.	Herbivore	Tianliang Xu	Piercing-sucking Mouthparts	-	-
FIL-44	Hemiptera	Alydidae	Riptortus pedestris	Herbivore	Tianliang Xu	Piercing-sucking Mouthparts	-	-
FIL-45	Hemiptera	Coreidae	Leptoglossus occidentalis	Herbivore	Tianliang Xu	Piercing-sucking Mouthparts	Wu, X.X.; Zheng, Q.L.; Lei, H. et al. Identification, Harm, and Invasive Control Strategies of the Western Conifer Seed Bug. Sichuan Agric. Sci. Technol. 2023, 5, 43-46.	A documented pest of conifers (e.g., pines), primarily feeding on immature cones and seeds.
FIL-46	Hemiptera	Coreidae	Paradasynus spinosus	Herbivore	Tianliang Xu	Piercing-sucking Mouthparts	-	-
FIL-47	Hemiptera	Coreidae	Cletomorpha raja	Herbivore	Tianliang Xu	Piercing-sucking Mouthparts	-	-
FIL-48	Hemiptera	Coreidae	Cletus bipunctatus	Herbivore	Tianliang Xu	Piercing-sucking Mouthparts	-	-
FIL-49	Hemiptera	Alydidae	Leptocorisa chinensis	Herbivore	Tianliang Xu	Piercing-sucking Mouthparts	-	-
FIL-50	Hemiptera	Alydidae	Leptocorisa acuta	Herbivore	Tianliang Xu	Piercing-sucking Mouthparts	-	They have been directly observed aggregating on leaves and sucking sap with their piercing-sucking mouthparts.
FIL-51	Hemiptera	Alydidae	Riptortus linearis	Herbivore	Tianliang Xu	Piercing-sucking Mouthparts	-	-
FIL-52	Hemiptera	Alydidae	Daclera levana	Herbivore	Tianliang Xu	Piercing-sucking Mouthparts	-	-
FIL-53	Hemiptera	Nabidae	Nabis capsiformis	Predator	Tianliang Xu	Piercing-sucking Mouthparts	Fathipour, Y.; Jafari, A. Biology of Nabis capsiformis Preying upon Creontiades pallidus in Laboratory Conditions. Crop Prod. Process. 2008, 12, 23-30.	Laboratory studies indicate predation on pest insects (e.g., Creontiades pallidus) can support its lifecycle, but its core ecological role is herbivory.
FIL-54	Hemiptera	Rhopalidae	Liorhyssus hyalinus	Herbivore	Tianliang Xu	Piercing-sucking Mouthparts	Beijing Agricultural Digital Information Resource Center. Beijing Agricultural Digital Information Resource Center [Online database]. Accessed on 28 January 2026.	Both adults and nymphs feed on the sap of young stems, leaves, flowers, pods, and developing grains of crops including sorghum, millet, corn, and legumes.
FIL-55	Hemiptera	Rhopalidae	Rhopalus sapporensis	Herbivore	Tianliang Xu	Piercing-sucking Mouthparts	Encyclopedia of Life. (2026). Encyclopedia of Life [Online encyclopedia]. Accessed January 28, 2026.	Classified as a herbivore in authoritative biodiversity databases.
FIL-56	Hemiptera	Alydidae	Leptocorisa oratoria	Herbivore	Tianliang Xu	Piercing-sucking Mouthparts	iNaturalist Canada. (2026). Observations of [Species scientific name] [Species page]. Accessed January 28, 2026.	Recognized as a major pest of rice (including its congeners), feeding on the sap of developing panicles.
FIL-57	Hemiptera	Rhopalidae	Leptocoris augur	Herbivore	Tianliang Xu	Piercing-sucking Mouthparts	-	-
FIL-58	Hemiptera	Rhyparochromidae	Panaorus csikii	Herbivore	Tianliang Xu	Piercing-sucking Mouthparts	-	-
FIL-59	Hemiptera	Rhyparochromidae	Neolethaeus dallasi	Herbivore	Tianliang Xu	Piercing-sucking Mouthparts	Baidu Baike. (2026). Dongya Maojian Changchun [Online encyclopedia entry]. In Kepu Zhongguo . Accessed January 28, 2026.	Primary host plant: Vitex negundo.
FIL-60	Hemiptera	Miridae	Apolygopsiselegans	Omnivore	Tianliang Xu	Piercing-sucking Mouthparts	-	-
FIL-61	Hemiptera	Miridae	Tytthus chinensis	Predator	Tianliang Xu	Piercing-sucking Mouthparts	-	-
FIL-62	Hemiptera	Miridae	Campylomma annulicorne	Omnivore	Tianliang Xu	Piercing-sucking Mouthparts	Lan, C.Y.; Wu, W.J.; Liang, G.W. Review of Biological Characteristics of the Micro-punctate Plant Bug (Hemiptera: Miridae). Nat. Enemies Insects 2002, (4), 185–188.	-
FIL-63	Hemiptera	Miridae	Nesidiocoris tenuis	Omnivore	Tianliang Xu	Piercing-sucking Mouthparts	Sanchez, J.A. et al. Nesidiocoris tenuis (Hemiptera: Miridae): A Pest or a Biocontrol Agent? Two Sides of the Same Coin. Insects 2022, 13, 351. https://doi.org/10.3390/insects13040351.	Field and laboratory observations confirm its dual feeding behavior: predation on pests such as whiteflies, thrips, and mites, as well as causing damage by feeding on tender parts of plants (e.g., tomato).
FIL-64	Hemiptera	Miridae	Lygus sp.	Herbivore	Tianliang Xu	Piercing-sucking Mouthparts	-	-
FIL-65	Hemiptera	Miridae	Apolygus spinolae	Herbivore	Tianliang Xu	Piercing-sucking Mouthparts	-	-
FIL-66	Hemiptera	Miridae	Neolygus contaminatus	Herbivore	Tianliang Xu	Piercing-sucking Mouthparts	Guo, Y.Q.; Shi, K.; Xing, A. et al. Analysis of interspecific interaction between herbivorous blind bugs and host plants in Hulunbuir grassland. J. Ecol. Rural Environ. 2025, 41(6), 770–780.	-
FIL-67	Hemiptera	Miridae	Proboscidocoris malayus	Predator	Tianliang Xu	Piercing-sucking Mouthparts	-	-
FIL-68	Hemiptera	Miridae	Monalocoris filicis	Herbivore	Tianliang Xu	Piercing-sucking Mouthparts	-	-
FIL-69	Hemiptera	Miridae	Polymerus nigritus	Herbivore	Tianliang Xu	Piercing-sucking Mouthparts	-	-
FIL-70	Hemiptera	Miridae	Adelphocoris lineolatus	Herbivore	Tianliang Xu	Piercing-sucking Mouthparts	Zhang, S.; Luo, J.Y.; Cui, J.J. et al. Feeding and Damage Behavior of Adelphocoris lineolatus (Goeze) on Cotton. Plant Prot. 2018, 44, 92-97.	A documented pest of crops including alfalfa, cotton, and potato, with both adults and nymphs feeding on the sap of young buds, leaves, flower buds, and pods.
FIL-71	Hemiptera	Miridae	Polymerus brevicornis	Herbivore	Tianliang Xu	Piercing-sucking Mouthparts	-	-
FIL-72	Hemiptera	Miridae	Orthotylus flavosparsus	Herbivore	Tianliang Xu	Piercing-sucking Mouthparts	-	-
FIL-73	Hemiptera	Miridae	Alloeotomus simplus	Omnivore	Tianliang Xu	Piercing-sucking Mouthparts	Zheng, L.Y.; Ma, C.J. Review of the genus Alloeotomus from China (Hemiptera: Miridae, Deraeocorinae). Acta Zootaxon. Sin. 2004, 29(3), 474–485.	-
FIL-74	Hemiptera	Miridae	Pinalitus rubricatus	Herbivore	Tianliang Xu	Piercing-sucking Mouthparts	-	-
FIL-75	Hemiptera	Miridae	Phytocoris dimidiatus	Herbivore	Tianliang Xu	Piercing-sucking Mouthparts	Stonedahl, G.M. A systematic study of the genus Phytocoris Fallén (Heteroptera: Miridae) in western North America. Ph.D., University of California, Berkeley, Berkeley, CA, USA, 1982.	-
FIL-76	Hemiptera	Miridae	Mecistoscelis scirtetoides	Herbivore	Tianliang Xu	Piercing-sucking Mouthparts	-	-
FIL-77	Hemiptera	Miridae	Tinginotum perlatum	Herbivore	Tianliang Xu	Piercing-sucking Mouthparts	-	-
FIL-78	Hemiptera	Miridae	Cyrtorhinus lividipennis	Predator	Tianliang Xu	Piercing-sucking Mouthparts	Lü, Z.X.; Yang, Z.F.; Hu, C. et al. Predation of Cyrtorhinus lividipennis on Rice Planthoppers. Chin. J. Biol. Control. 2006, 22, 277-281.	Obligate predators that feed on the eggs and early-instar nymphs of rice planthoppers
FIL-79	Hemiptera	Miridae	Pinalitus cervinus	Herbivore	Tianliang Xu	Piercing-sucking Mouthparts	Lindskog, P.; Viklund, B. On Deraeocoris lutescens (Schilling) and Pinalitus atomarius (Meyer-Dür) in Sweden (Heteroptera: Miridae). Entomol. Fenn. 2000, 11(4), 231–238.	-
FIL-80	Hemiptera	Miridae	Taylorilygus apicalis	Herbivore	Tianliang Xu	Piercing-sucking Mouthparts	Snodgrass, G.L.; Scott, W.P.; Smith, J.W. Host plants of Taylorilygus pallidulus and Polymerus basalis (Hemiptera: Miridae) in the delta of Arkansas, Louisiana, and Mississippi. Fla. Entomol. 1984, 67(2), 402–408.	-
FIL-81	Hemiptera	Miridae	Charagochilus gyllenhalii	Herbivore	Tianliang Xu	Piercing-sucking Mouthparts	Zheng, L.Y. The genera Charagochilus and Proboscidocoris from China (Hemiptera: Miridae). Acta Zootaxon. Sin. 1990, (2), 209–217.	-
FIL-82	Hemiptera	Miridae	Charagochilus longicornis	Herbivore	Tianliang Xu	Piercing-sucking Mouthparts	-	-
FIL-83	Hemiptera	Miridae	Apolygus lucorum	Herbivore	Tianliang Xu	Piercing-sucking Mouthparts	Lu, Y.; Wu, K.; Wyckhuys, K.A.G. et al. Apolygus lucorum (Hemiptera: Miridae): A New Pest in China. J. Insect Sci. 2008, 8, 24.	Polyphagous pests primarily infest cotton, fruit trees, vegetables, etc. They pierce and suck the sap from buds, leaves, buds, flowers, and young fruits, causing malformation and necrosis of the affected tissues.
FIL-84	Hemiptera	Miridae	Eurystylus sauteri	Herbivore	Tianliang Xu	Piercing-sucking Mouthparts	-	-
FIL-85	Hemiptera	Miridae	Felisacus longiceps	Herbivore	Tianliang Xu	Piercing-sucking Mouthparts	-	-
FIL-86	Hemiptera	Miridae	Halticus sp.	Herbivore	Tianliang Xu	Piercing-sucking Mouthparts	-	-
FIL-87	Hemiptera	Anthocoridae	Amphiareus obscuriceps	Predator	Tianliang Xu	Piercing-sucking Mouthparts	Bu, W.J.; Zheng, L.Y. Fauna Sinica. Insecta. Vol. 24. Hemiptera: Lasiochilidae, Lyctocoridae, Anthocoridae. Science Press: Beijing, China, 2001; pp. 267.	Adults can prey on the eggs of bean weevils and wax moths.
FIL-88	Hemiptera	Anthocoridae	Anthocoris confusus	Predator	Tianliang Xu	Piercing-sucking Mouthparts	-	-
FIL-89	Hemiptera	Anthocoridae	Lyctocoris campestris	Predator	Tianliang Xu	Piercing-sucking Mouthparts	-	-
FIL-90	Hemiptera	Reduviidae	Robigus flexuosus	Herbivore	Tianliang Xu	Piercing-sucking Mouthparts	-	-
FIL-91	Hemiptera	Derbidae	Saccharodite coccinea	Herbivore	Tianliang Xu	Piercing-sucking Mouthparts	-	-
FIL-92	Hemiptera	Derbidae	Diostrombus politus	Herbivore	Tianliang Xu	Piercing-sucking Mouthparts	-	-
FIL-93	Hemiptera	Derbidae	Rhotana satsumana	Herbivore	Tianliang Xu	Piercing-sucking Mouthparts	-	-
FIL-94	Hemiptera	Derbidae	Proutista moesta	Herbivore	Tianliang Xu	Piercing-sucking Mouthparts	-	-
FIL-95	Hemiptera	Lygaeidae	Nysius sp.	Herbivore	Tianliang Xu	Piercing-sucking Mouthparts	-	-
FIL-96	Hemiptera	Lygaeidae	Spilostethus hospes	Herbivore	Tianliang Xu	Piercing-sucking Mouthparts	-	-
FIL-97	Hemiptera	Lygaeidae	Graptostethus servus	Herbivore	Tianliang Xu	Piercing-sucking Mouthparts	-	-
FIL-98	Hemiptera	Lygaeidae	Nysius thymi	Herbivore	Tianliang Xu	Piercing-sucking Mouthparts	Jang, G.; Jung, S. Review on the chinch bugs (Hemiptera: Lygaeidae: Nysius) from Korea. J. Asia-Pac. Entomol. 2024, 27, 1-7.	Primarily feeds on the seeds of host plants.
FIL-99	Hemiptera	Geocoridae	Geocoris ochropterus	Predator	Tianliang Xu	Piercing-sucking Mouthparts	Nguyen, T.P.; Bui, T.X.; Cao, D.T. et al. Ant (Oecophylla smaragdina) and silkworm (Bombyx mori) pupae as convenient diets for rearing of the Predator bug Cantheconidea furcellata (Hemiptera: Pentatomidae: Asopinae). J. Asia-Pac. Entomol. 2021, 24, 1025-1032. https://doi.org/10.1016/j.aspen.2021.10.001	It can successfully complete development and reproduction using artificial diets such as ant pupae and silkworm pupae, confirming its carnivorous nutritional requirements.
FIL-100	Hemiptera	Geocoridae	Geocoris varius	Omnivore	Tianliang Xu	Piercing-sucking Mouthparts	-	-
FIL-101	Hemiptera	Reduviidae	Staccia plebeja	Predator	Tianliang Xu	Piercing-sucking Mouthparts	-	-
FIL-102	Hemiptera	Reduviidae	Isyndus reticulatus	Predator	Tianliang Xu	Piercing-sucking Mouthparts	-	-
FIL-103	Hemiptera	Reduviidae	Rhynocoris fuscipes Fabricius	Predator	Tianliang Xu	Piercing-sucking Mouthparts	-	-
FIL-104	Hemiptera	Reduviidae	Sirthenea flavipes	Predator	Tianliang Xu	Piercing-sucking Mouthparts	-	-
FIL-105	Hemiptera	Reduviidae	Sastrapada robustoides	Predator	Tianliang Xu	Piercing-sucking Mouthparts	-	-
FIL-106	Hemiptera	Reduviidae	Scadra okinawensis	Predator	Tianliang Xu	Piercing-sucking Mouthparts	-	-
FIL-107	Hemiptera	Reduviidae	Coranus sp.	Predator	Tianliang Xu	Piercing-sucking Mouthparts	-	-
FIL-108	Hemiptera	Reduviidae	Oncocephalus pudicus	Predator	Tianliang Xu	Piercing-sucking Mouthparts	-	-
FIL-109	Hemiptera	Reduviidae	Oncocephalus annulipes	Predator	Tianliang Xu	Piercing-sucking Mouthparts	-	-
FIL-110	Hemiptera	Reduviidae	Alvilla spinosissima	Predator	Tianliang Xu	Piercing-sucking Mouthparts	-	-
FIL-111	Hemiptera	Reduviidae	Lisarda rhypara	Predator	Tianliang Xu	Piercing-sucking Mouthparts	-	-
FIL-112	Hemiptera	Reduviidae	Empicoris rubromaculatus	Predator	Tianliang Xu	Piercing-sucking Mouthparts	-	-
FIL-113	Hemiptera	Reduviidae	Empicoris vagabundus	Predator	Tianliang Xu	Piercing-sucking Mouthparts	-	-
FIL-114	Hemiptera	Cicadellidae	Olidiana brevis	Herbivore	Tianliang Xu	Piercing-sucking Mouthparts	-	-
FIL-115	Hemiptera	Cicadellidae	Linnavuoriella arcuata	Herbivore	Tianliang Xu	Piercing-sucking Mouthparts	-	-
FIL-116	Hemiptera	Cicadellidae	Orosius orientalis	Herbivore	Tianliang Xu	Piercing-sucking Mouthparts	-	-
FIL-117	Hemiptera	Cicadellidae	Tartessus sp.	Herbivore	Tianliang Xu	Piercing-sucking Mouthparts	-	-
FIL-118	Hemiptera	Cicadellidae	Macrosteles laevis	Herbivore	Tianliang Xu	Piercing-sucking Mouthparts	-	-
FIL-119	Hemiptera	Psocidae	Valenzuela sp.	Herbivore	Tianliang Xu	Piercing-sucking Mouthparts	-	-
FIL-120	Hemiptera	Cicadellidae	Ledropsis discolor	Herbivore	Tianliang Xu	Piercing-sucking Mouthparts	-	-
FIL-121	Hemiptera	Aphrophoridae	Aphrophora major	Herbivore	Tianliang Xu	Piercing-sucking Mouthparts	-	-
FIL-122	Hemiptera	Cicadellidae	Balclutha sp.	Herbivore	Tianliang Xu	Piercing-sucking Mouthparts	-	-
FIL-123	Hemiptera	Cicadellidae	Eurhadina sp.	Herbivore	Tianliang Xu	Piercing-sucking Mouthparts	-	-
FIL-124	Hemiptera	Cicadellidae	Erasmoneura sp.	Herbivore	Tianliang Xu	Piercing-sucking Mouthparts	-	-
FIL-125	Hemiptera	Cicadellidae	Eupteryx sp.	Herbivore	Tianliang Xu	Piercing-sucking Mouthparts	-	-
FIL-126	Hemiptera	Cicadellidae	Paramesus obtusifrons	Herbivore	Tianliang Xu	Piercing-sucking Mouthparts	-	-
FIL-127	Hemiptera	Cicadellidae	Psammotettix confinis	Herbivore	Tianliang Xu	Piercing-sucking Mouthparts	-	-
FIL-128	Hemiptera	Cicadellidae	Arthaldeus pascuellus	Herbivore	Tianliang Xu	Piercing-sucking Mouthparts	-	-
FIL-129	Hemiptera	Cicadellidae	Errastunus sp.	Herbivore	Tianliang Xu	Piercing-sucking Mouthparts	-	-
FIL-130	Hemiptera	Cicadellidae	Erythroneura sp.	Herbivore	Tianliang Xu	Piercing-sucking Mouthparts	-	-
FIL-131	Hemiptera	Cicadellidae	Xestocephalus sp.	Herbivore	Tianliang Xu	Piercing-sucking Mouthparts	-	-
FIL-132	Hemiptera	Cicadellidae	Empoasca flavescens	Herbivore	Tianliang Xu	Piercing-sucking Mouthparts	-	-
FIL-133	Hemiptera	Cicadellidae	Neoaliturus fenestratus	Herbivore	Tianliang Xu	Piercing-sucking Mouthparts	-	-
FIL-134	Hemiptera	Cicadellidae	Scaphoideus sp.	Herbivore	Tianliang Xu	Piercing-sucking Mouthparts	-	-
FIL-135	Hemiptera	Cicadellidae	Xyphon reticulatum	Herbivore	Tianliang Xu	Piercing-sucking Mouthparts	-	-
FIL-136	Hemiptera	Cicadellidae	Exitianus indicus	Herbivore	Tianliang Xu	Piercing-sucking Mouthparts	-	-
FIL-137	Hemiptera	Cicadellidae	Recilia coronifer	Herbivore	Tianliang Xu	Piercing-sucking Mouthparts	-	-
FIL-138	Hemiptera	Cicadellidae	Phlogotettix cyclops	Herbivore	Tianliang Xu	Piercing-sucking Mouthparts	-	-
FIL-139	Hemiptera	Cicadellidae	Acericerus sp.	Herbivore	Tianliang Xu	Piercing-sucking Mouthparts	-	-
FIL-140	Hemiptera	Cicadellidae	Maiestas dorsalis	Herbivore	Tianliang Xu	Piercing-sucking Mouthparts	-	-
FIL-141	Hemiptera	Margarodidae	Drosicha sp.	Herbivore	Tianliang Xu	Piercing-sucking Mouthparts	-	-
FIL-142	Hemiptera	Cicadellidae	Nephotettix nigropictus	Herbivore	Tianliang Xu	Piercing-sucking Mouthparts	-	-
FIL-143	Hemiptera	Cicadellidae	Nephotettix cincticeps	Herbivore	Tianliang Xu	Piercing-sucking Mouthparts	-	-
FIL-144	Hemiptera	Meenoplidae	Nisia nervosa	Herbivore	Tianliang Xu	Piercing-sucking Mouthparts	-	-
FIL-145	Hemiptera	Delphacidae	Sogatella kolophon	Herbivore	Tianliang Xu	Piercing-sucking Mouthparts	-	-
FIL-146	Hemiptera	Delphacidae	Sardia sp.	Herbivore	Tianliang Xu	Piercing-sucking Mouthparts	-	-
FIL-147	Hemiptera	Delphacidae	Perkinsiella saccharicida	Herbivore	Tianliang Xu	Piercing-sucking Mouthparts	-	-
FIL-148	Hemiptera	Delphacidae	Tarophagus colocasiae	Herbivore	Tianliang Xu	Piercing-sucking Mouthparts	-	-
FIL-149	Hemiptera	Delphacidae	Peregrinus maidis	Herbivore	Tianliang Xu	Piercing-sucking Mouthparts	-	-
FIL-150	Hemiptera	Delphacidae	Sardia rostrata	Herbivore	Tianliang Xu	Piercing-sucking Mouthparts	-	-
FIL-151	Hemiptera	Delphacidae	Nilaparvata lugens	Herbivore	Tianliang Xu	Piercing-sucking Mouthparts	-	-
FIL-152	Hemiptera	Nepidae	Ranatra linearis	Herbivore	Tianliang Xu	Piercing-sucking Mouthparts	-	-
FIL-153	Hemiptera	Cicadidae	Hyalessa maculaticollis	Herbivore	Tianliang Xu	Piercing-sucking Mouthparts	-	-
FIL-154	Hemiptera	Cicadidae	Purana guttularis	Herbivore	Tianliang Xu	Piercing-sucking Mouthparts	-	-
FIL-155	Hemiptera	Cicadidae	Balinta sp.	Herbivore	Tianliang Xu	Piercing-sucking Mouthparts	-	-
FIL-156	Hemiptera	Cicadidae	Platypleura hilpa	Herbivore	Tianliang Xu	Piercing-sucking Mouthparts	-	-
FIL-157	Hemiptera	Cicadidae	Meimuna opalifera	Herbivore	Tianliang Xu	Piercing-sucking Mouthparts	-	-
FIL-158	Hemiptera	Cicadellidae	Amrasca biguttula	Herbivore	Tianliang Xu	Piercing-sucking Mouthparts	-	-
FIL-159	Hemiptera	Cicadellidae	Onukia palemargina	Herbivore	Tianliang Xu	Piercing-sucking Mouthparts	-	-
FIL-160	Hemiptera	Cicadellidae	Xestocephalus limpidissimus	Herbivore	Tianliang Xu	Piercing-sucking Mouthparts	-	-
FIL-161	Hemiptera	Cicadellidae	Neodartus acocephaloides	Herbivore	Tianliang Xu	Piercing-sucking Mouthparts	-	-
FIL-162	Hemiptera	Cicadellidae	Batracomorphus allionii	Herbivore	Tianliang Xu	Piercing-sucking Mouthparts	-	-
FIL-163	Hemiptera	Cicadellidae	Petalocephala manchurica	Herbivore	Tianliang Xu	Piercing-sucking Mouthparts	-	-
FIL-164	Hemiptera	Cicadellidae	Hebata vitis	Herbivore	Tianliang Xu	Piercing-sucking Mouthparts	-	-
FIL-165	Hemiptera	Cicadellidae	Calodia sp.	Herbivore	Tianliang Xu	Piercing-sucking Mouthparts	-	-
FIL-166	Hemiptera	Membracidae	Leptocentrus urcuatus Fabricius	Herbivore	Tianliang Xu	Piercing-sucking Mouthparts	-	-
FIL-167	Hemiptera	Membracidae	Leptocentrus taurus Fabricius	Herbivore	Tianliang Xu	Piercing-sucking Mouthparts	-	-
FIL-168	Hemiptera	Membracidae	Gargara genistae	Herbivore	Tianliang Xu	Piercing-sucking Mouthparts	-	-
FIL-169	Hemiptera	Membracidae	Leptocentrus albolineatus	Herbivore	Tianliang Xu	Piercing-sucking Mouthparts	-	-
FIL-170	Hemiptera	Issidae	Thabena brunnifrons	Herbivore	Tianliang Xu	Piercing-sucking Mouthparts	-	-
FIL-171	Hemiptera	Issidae	Hemisphaerius lysanias	Herbivore	Tianliang Xu	Piercing-sucking Mouthparts	-	-
FIL-172	Hemiptera	Issidae	Choutagus longicephalus	Herbivore	Tianliang Xu	Piercing-sucking Mouthparts	-	-
FIL-173	Hemiptera	Issidae	Issus coleoptratus	Herbivore	Tianliang Xu	Piercing-sucking Mouthparts	-	-
FIL-174	Hemiptera	Issidae	Catullioides rubrolineata	Herbivore	Tianliang Xu	Piercing-sucking Mouthparts	-	-
FIL-175	Hemiptera	Ricaniidae	Euricania clara	Herbivore	Tianliang Xu	Piercing-sucking Mouthparts	-	-
FIL-176	Hemiptera	Ricaniidae	Ricanula pulverosa	Herbivore	Tianliang Xu	Piercing-sucking Mouthparts	-	-
FIL-177	Hemiptera	Ricaniidae	Ricania speculum Walker	Herbivore	Tianliang Xu	Piercing-sucking Mouthparts	-	-
FIL-178	Hemiptera	Dictyopharidae	Orthopagus lunulifer	Herbivore	Tianliang Xu	Piercing-sucking Mouthparts	-	-
FIL-179	Hemiptera	Dictyopharidae	Orthopagus hainanensis	Herbivore	Tianliang Xu	Piercing-sucking Mouthparts	-	-
FIL-180	Hemiptera	Ricaniidae	Raivuna sp.	Herbivore	Tianliang Xu	Piercing-sucking Mouthparts	-	-
FIL-181	Hemiptera	Delphacidae	Sardia sp.	Herbivore	Tianliang Xu	Piercing-sucking Mouthparts	-	-
FIL-182	Hemiptera	Cicadellidae	Cicadella viridis	Herbivore	Tianliang Xu	Piercing-sucking Mouthparts	-	-
FIL-183	Hemiptera	Cicadellidae	Cofana spectra	Herbivore	Tianliang Xu	Piercing-sucking Mouthparts	-	-
FIL-184	Hemiptera	Cicadellidae	Evacanthus acuminatus	Herbivore	Tianliang Xu	Piercing-sucking Mouthparts	-	-
FIL-185	Hemiptera	Cicadellidae	Sophonia orientalis	Herbivore	Tianliang Xu	Piercing-sucking Mouthparts	-	-
FIL-186	Hemiptera	Cercopidae	Omalophora pectoralis	Herbivore	Tianliang Xu	Piercing-sucking Mouthparts	-	-
FIL-187	Hemiptera	Cercopidae	Clovia conifera	Herbivore	Tianliang Xu	Piercing-sucking Mouthparts	-	-
FIL-188	Hemiptera	Aphrophoridae	Philaenus spumarius	Herbivore	Tianliang Xu	Piercing-sucking Mouthparts	-	-
FIL-189	Hemiptera	Cercopidae	Eoscarta liternoides	Herbivore	Tianliang Xu	Piercing-sucking Mouthparts	-	-
FIL-190	Hemiptera	Cydnidae	Microporus nigrita	Herbivore	Tianliang Xu	Piercing-sucking Mouthparts	-	-
FIL-191	Hemiptera	Cydnidae	Macroscytus sp.	Herbivore	Tianliang Xu	Piercing-sucking Mouthparts	-	-
FIL-192	Hemiptera	Cydnidae	Byrsinus flavicornis	Herbivore	Tianliang Xu	Piercing-sucking Mouthparts	-	-
FIL-193	Hemiptera	Cydnidae	Rihirbus trochantericus	Predator	Tianliang Xu	Piercing-sucking Mouthparts	-	-
FIL-194	Hemiptera	Reduviidae	Polididus armatissimus	Predator	Tianliang Xu	Piercing-sucking Mouthparts	-	-
FIL-195	Hemiptera	Reduviidae	Euagoras plagiatus	Predator	Tianliang Xu	Piercing-sucking Mouthparts	-	-
FIL-196	Hemiptera	Reduviidae	Opistoplatys majusculus	Predator	Tianliang Xu	Piercing-sucking Mouthparts	-	-
FIL-197	Hemiptera	Reduviidae	Pygolampis bidentata	Predator	Tianliang Xu	Piercing-sucking Mouthparts	-	-
FIL-198	Hemiptera	Reduviidae	Biasticus flavus	Predator	Tianliang Xu	Piercing-sucking Mouthparts	-	-
FIL-199	Hemiptera	Reduviidae	Biasticus flavinotus	Predator	Tianliang Xu	Piercing-sucking Mouthparts	-	-
FIL-200	Hemiptera	Reduviidae	Scipinia horrida	Predator	Tianliang Xu	Piercing-sucking Mouthparts	-	-
FIL-201	Hemiptera	Reduviidae	Ectrychotes andreae	Predator	Tianliang Xu	Piercing-sucking Mouthparts	-	-
FIL-202	Hemiptera	Reduviidae	Vesbius sanguinosus	Predator	Tianliang Xu	Piercing-sucking Mouthparts	-	-
FIL-203	Hemiptera	Reduviidae	Belenus sp.	Predator	Tianliang Xu	Piercing-sucking Mouthparts	-	-
FIL-204	Hemiptera	Tingidae	Stephanitis typica	Herbivore	Tianliang Xu	Piercing-sucking Mouthparts	-	-
FIL-205	Hemiptera	Tingidae	Dulinius conchatus	Herbivore	Tianliang Xu	Piercing-sucking Mouthparts	-	-
FIL-206	Hemiptera	Acanthosomatidae	Dybowskyia reticulata	Herbivore	Tianliang Xu	Piercing-sucking Mouthparts	-	-
FIL-207	Hemiptera	Pentatomidae	Glaucias subpunctatus (Walker)	Herbivore	Tianliang Xu	Piercing-sucking Mouthparts	-	-
FIL-208	Hemiptera	Pentatomidae	Nezara viridula	Herbivore	Tianliang Xu	Piercing-sucking Mouthparts	-	-
FIL-209	Hemiptera	Pentatomidae	Pinthaeus sanguinipes	Predator	Tianliang Xu	Piercing-sucking Mouthparts	-	-
FIL-210	Hemiptera	Pentatomidae	Zicrona caerulea	Predator	Tianliang Xu	Piercing-sucking Mouthparts	-	-
FIL-211	Hemiptera	Pentatomidae	Rhynchocoris humeralis	Herbivore	Tianliang Xu	Piercing-sucking Mouthparts	-	-
FIL-212	Hemiptera	Pentatomidae	Plautia crossota	Herbivore	Tianliang Xu	Piercing-sucking Mouthparts	-	-
FIL-213	Hemiptera	Pentatomidae	Plautia stali	Herbivore	Tianliang Xu	Piercing-sucking Mouthparts	-	-
FIL-214	Hemiptera	Pentatomidae	Erthesina fullo	Herbivore	Tianliang Xu	Piercing-sucking Mouthparts	-	-
FIL-215	Hemiptera	Pentatomidae	Axiagastus rosmarus	Herbivore	Tianliang Xu	Piercing-sucking Mouthparts	-	-
FIL-216	Hemiptera	Pentatomidae	Tolumnia latipes	Herbivore	Tianliang Xu	Piercing-sucking Mouthparts	-	-
FIL-217	Hemiptera	Pentatomidae	Sciocoris microphthalmus	Herbivore	Tianliang Xu	Piercing-sucking Mouthparts	-	-
FIL-218	Hemiptera	Pentatomidae	Eurydema sp.	Herbivore	Tianliang Xu	Piercing-sucking Mouthparts	-	-
FIL-219	Hemiptera	Pentatomidae	Piezodorus hybneri	Herbivore	Tianliang Xu	Piercing-sucking Mouthparts	-	-
FIL-220	Hemiptera	Pentatomidae	Piezodorus guildinii	Herbivore	Tianliang Xu	Piercing-sucking Mouthparts	-	-
FIL-221	Hemiptera	Pentatomidae	Dalpada nodifera	Herbivore	Tianliang Xu	Piercing-sucking Mouthparts	-	-
FIL-222	Hemiptera	Pentatomidae	Neottiglossa pusilla	Herbivore	Tianliang Xu	Piercing-sucking Mouthparts	-	-
FIL-223	Hemiptera	Pentatomidae	Eysarcoris guttigerus	Herbivore	Tianliang Xu	Piercing-sucking Mouthparts	-	-
FIL-224	Hemiptera	Pentatomidae	Rhaphigaster nebulosa	Herbivore	Tianliang Xu	Piercing-sucking Mouthparts	-	-
FIL-225	Hemiptera	Pentatomidae	Halyomorpha halys	Herbivore	Tianliang Xu	Piercing-sucking Mouthparts	-	-
FIL-226	Hemiptera	Pentatomidae	Scotinophara lurida	Herbivore	Tianliang Xu	Piercing-sucking Mouthparts	-	-
FIL-227	Hemiptera	Pentatomidae	Menida formosa	Herbivore	Tianliang Xu	Piercing-sucking Mouthparts	-	-
FIL-228	Hemiptera	Pentatomidae	Agonoscelis nubilis	Herbivore	Tianliang Xu	Piercing-sucking Mouthparts	-	-
FIL-229	Hemiptera	Pentatomidae	Carbula scutellata	Herbivore	Tianliang Xu	Piercing-sucking Mouthparts	-	-
FIL-230	Hemiptera	Pentatomidae	Adrisa magna	Herbivore	Tianliang Xu	Piercing-sucking Mouthparts	-	-
FIL-231	Diptera	Sphaeroceridae	Lotophila atra	Detritivore	Xinran Zheng	Sponging Mouthparts	-	-
FIL-232	Diptera	Limoniidae	Rhipidia domestica	Herbivore	Xinran Zheng	cutting-sponging mouthparts	-	-
FIL-233	Diptera	Dolichopodidae	Syntormon pallipes	Predator	Xinran Zheng	cutting-sponging mouthparts	-	-
FIL-234	Diptera	Dolichopodidae	Condylostylus longicornis	Predator	Xinran Zheng	cutting-sponging mouthparts	Dolichopodidae - an overview. ScienceDirect Topics. Available online: https://www.sciencedirect.com/topics/agricultural-and-biological-sciences/dolichopodidae (accessed on 28 January 2026).	It belongs to the family Dolichopodidae. The vast majority of adults in this family are Predator, active in humid environments, and prey on smaller insects.
FIL-235	Diptera	Dolichopodidae	Chrysosoma globiferum	Predator	Xinran Zheng	cutting-sponging mouthparts	-	-
FIL-236	Diptera	Dolichopodidae	Chrysosoma leucopogon	Predator	Xinran Zheng	cutting-sponging mouthparts	-	-
FIL-237	Diptera	Dolichopodidae	Dolichopus ungulatus	Predator	Xinran Zheng	cutting-sponging mouthparts	-	-
FIL-238	Diptera	Dolichopodidae	Dolichopus longipennis	Predator	Xinran Zheng	cutting-sponging mouthparts	-	-
FIL-239	Diptera	Dolichopodidae	Thinophilus ruficornis	Predator	Xinran Zheng	cutting-sponging mouthparts	-	-
FIL-240	Diptera	Dolichopodidae	Syntormon flexibilis	Predator	Xinran Zheng	cutting-sponging mouthparts	-	-
FIL-241	Diptera	Sciaridae	Sciara kitakamiensis	Omnivore	Xinran Zheng	Piercing-sucking Mouthparts	Zeng, F.; Chen, W. Analysis of the trapping effect of sticky board color and hanging height on sciarid flies in succulent plants. Fujian Rezuo Keji 2023, 48(2), 35–37. https://doi.org/10.3969/j.issn.1006-2327.2023.02.009	-
FIL-242	Diptera	Culicidae	Culex quinquefasciatus	Predator	Xinran Zheng	Piercing-sucking Mouthparts	-	The females are hematophagous (blood-feeding).
FIL-243	Diptera	Culicidae	Culex pipiens	Predator	Xinran Zheng	Piercing-sucking Mouthparts	-	The females are hematophagous (blood-feeding).
FIL-244	Diptera	Culicidae	Mansonia uniformis	Predator	Xinran Zheng	Piercing-sucking Mouthparts	-	The females are hematophagous (blood-feeding).
FIL-245	Diptera	Culicidae	Culex pipiens	Predator	Xinran Zheng	Piercing-sucking Mouthparts	-	The females are hematophagous (blood-feeding).
FIL-246	Diptera	Culicidae	Aedes vexans	Predator	Xinran Zheng	Piercing-sucking Mouthparts	-	The females are hematophagous (blood-feeding).
FIL-247	Diptera	Culicidae	Aedes dorsalis	Predator	Xinran Zheng	Piercing-sucking Mouthparts	-	The females are hematophagous (blood-feeding).
FIL-248	Diptera	Culicidae	Aedes lineatopennis	Predator	Xinran Zheng	Piercing-sucking Mouthparts	-	The females are hematophagous (blood-feeding).
FIL-249	Diptera	Culicidae	Aedes albopictus	Predator	Xinran Zheng	Piercing-sucking Mouthparts	-	The females are hematophagous (blood-feeding).
FIL-250	Diptera	Tabanidae	Chrysops dispar	Predator	Xinran Zheng	cutting-sponging mouthparts	-	The females are hematophagous (blood-feeding).
FIL-251	Diptera	Tabanidae	Tabanus lineola	Predator	Xinran Zheng	cutting-sponging mouthparts	-	The females are hematophagous (blood-feeding).
FIL-252	Diptera	Tabanidae	Tabanus bovinus	Predator	Xinran Zheng	cutting-sponging mouthparts	-	The females are hematophagous (blood-feeding).
FIL-253	Diptera	Tabanidae	Tabanus glaucopis	Predator	Xinran Zheng	cutting-sponging mouthparts	-	The females are hematophagous (blood-feeding).
FIL-254	Diptera	Tabanidae	Atylotus fulvus	Predator	Xinran Zheng	cutting-sponging mouthparts	-	The females are hematophagous (blood-feeding).
FIL-255	Diptera	Tabanidae	Atylotus rusticus	Predator	Xinran Zheng	cutting-sponging mouthparts	-	The females are hematophagous (blood-feeding).
FIL-256	Diptera	Sciomyzidae	Elgiva sp.	Detritivore	Xinran Zheng	Sponging Mouthparts	-	-
FIL-257	Diptera	Sciomyzidae	Pherbellia cinerella	Omnivore	Xinran Zheng	Sponging Mouthparts	Fan, Z.D.; Gan, Y.X.; Chen, Z.Z.; Cao, M.; Lin, A.L. Preliminary observations on the habit and life history of Psacadina verbekei (Diptera: Sciomyzidae). East China J. Entomol. 1993, (1), 29–35.	The larvae are saprophagous or Predator.
FIL-258	Diptera	Stratiomyidae	Adoxomyia sp.	Detritivore	Xinran Zheng	Sponging Mouthparts	-	-
FIL-259	Diptera	Stratiomyidae	Oxycera sp.	Detritivore	Xinran Zheng	Sponging Mouthparts	-	-
FIL-260	Diptera	Stratiomyidae	Microchrysa polita	Detritivore	Xinran Zheng	Sponging Mouthparts	Kahanpää, J. Checklist of the Diptera (Insecta) of Finland: an introduction and a summary of results. ZooKeys 2014, 441, 1-20.	They develop within decaying plant matter.
FIL-261	Diptera	Stratiomyidae	Microchrysa flavicornis	Detritivore	Xinran Zheng	Sponging Mouthparts	-	-
FIL-262	Diptera	Stratiomyidae	Nemotelus uliginosus	Detritivore	Xinran Zheng	Sponging Mouthparts	Cui, W.N.; Zhang, T.T.; Yang, D. Four new species of Nemotelus from China (Diptera, Stratiomyidae). Acta Zootaxon. Sin. 2009, 34(4), 790–794.	-
FIL-263	Diptera	Stratiomyidae	Nemotelus nigrinus	Detritivore	Xinran Zheng	Sponging Mouthparts	-	-
FIL-264	Diptera	Stratiomyidae	Exaireta spinigera	Detritivore	Xinran Zheng	Sponging Mouthparts	-	-
FIL-265	Diptera	Stratiomyidae	Sargus flavipes	Detritivore	Xinran Zheng	Sponging Mouthparts	-	-
FIL-266	Diptera	Stratiomyidae	Ptecticus japonicus	Detritivore	Xinran Zheng	Sponging Mouthparts	-	-
FIL-267	Diptera	Stratiomyidae	Ptecticus aurifer	Detritivore	Xinran Zheng	Sponging Mouthparts	-	-
FIL-268	Diptera	Stratiomyidae	Hermetia illucens	Detritivore	Xinran Zheng	Mouthpart Degeneration	Sheppard, D.C. et al. Hermetia illucens as a Nutrient Source for Animals. In: Proceedings Title, Proceedings of the Conference Name, Conference Location, Country, Conference Date; Editor 1, Editor 2, Eds.; Publisher: City, Country, 2002; Abstract Number, Pages.	The larvae, known as "black soldier flies," have been proven in organic waste treatment research to efficiently consume food waste, livestock manure, and similar materials.
FIL-269	Diptera	Xylomyidae	Solva marginata	Detritivore	Xinran Zheng	Mouthpart Degeneration	Lewek, G.; Regner, J.; Skiba, A.; Kadej, M. Nowe stanowiska Xylomya maculata (Meigen, 1804) i Solva marginata (Meigen, 1820) (Diptera: Xylomyidae) z południowo-zachodniej Polski. Acta Entomol. Siles. 2025, 33(online 019), 1-9.	-
FIL-270	Diptera	Stratiomyidae	Chloromyia formosa	Detritivore	Xinran Zheng	Sponging mouthparts	-	-
FIL-271	Diptera	Lauxaniidae	Minettia rufiventris	Detritivore	Xinran Zheng	Sponging Mouthparts	-	-
FIL-272	Diptera	Lauxaniidae	Minettia longipennis	Detritivore	Xinran Zheng	Sponging Mouthparts	-	-
FIL-273	Diptera	Chironomidae	Chironomus plumosus	Detritivore	Xinran Zheng	Mouthpart Degeneration	-	Larvae are saprophagous.
FIL-274	Diptera	Tachinidae	Voria ruralis	Herbivore	Xinran Zheng	Sponging Mouthparts	Zhao, J.M. Fauna Sinica. Insecta. Vol. 23. Diptera: Tachinidae (I). Science Press: Beijing, China, 2001; pp. 305.	The adults feed on flower nectar. The larvae are parasitic, developing within the bodies of Lepidoptera larvae (such as those of the Noctuidae family).
FIL-275	Diptera	Sarcophagidae	Metopia sp.	Herbivore	Xinran Zheng	Sponging Mouthparts	-	Larvae are parasitic.
FIL-276	Diptera	Tachinidae	Sturmia bella	Herbivore	Xinran Zheng	Sponging Mouthparts	-	Larvae are parasitic.
FIL-277	Diptera	Tachinidae	Prosena siberita	Herbivore	Xinran Zheng	Sponging Mouthparts	-	Larvae are parasitic.
FIL-278	Diptera	Tachinidae	Cylindromyia interrupta	Herbivore	Xinran Zheng	Sponging Mouthparts	-	Larvae are parasitic.
FIL-279	Diptera	Tachinidae	Pseudogonia rufifrons	Herbivore	Xinran Zheng	Sponging Mouthparts	-	Larvae are parasitic.
FIL-280	Diptera	Tachinidae	Gonia picea	Herbivore	Xinran Zheng	Sponging Mouthparts	-	Larvae are parasitic.
FIL-281	Diptera	Tachinidae	Lophosia fasciata	Herbivore	Xinran Zheng	Sponging Mouthparts	-	Larvae are parasitic.
FIL-282	Diptera	Tachinidae	Dinera ferina	Herbivore	Xinran Zheng	Sponging Mouthparts	-	Larvae are parasitic.
FIL-283	Diptera	Tachinidae	Lydella stabulans	Herbivore	Xinran Zheng	Sponging Mouthparts	-	Larvae are parasitic.
FIL-284	Diptera	Tachinidae	Lydella grisescens	Herbivore	Xinran Zheng	Sponging Mouthparts	-	Larvae are parasitic.
FIL-285	Diptera	Tachinidae	Nemoraea pellucida	Herbivore	Xinran Zheng	Sponging Mouthparts	-	Larvae are parasitic.
FIL-286	Diptera	Tachinidae	Eumea linearicornis	Herbivore	Xinran Zheng	Sponging Mouthparts	-	Larvae are parasitic.
FIL-287	Diptera	Tachinidae	Peribaea tibialis	Herbivore	Xinran Zheng	Sponging Mouthparts	-	Larvae are parasitic.
FIL-288	Diptera	Tachinidae	Oswaldia muscaria	Herbivore	Xinran Zheng	Sponging Mouthparts	-	Larvae are parasitic.
FIL-289	Diptera	Tachinidae	Blondelia nigripes	Herbivore	Xinran Zheng	Sponging Mouthparts	-	Larvae are parasitic.
FIL-290	Diptera	Tachinidae	Phasia barbifrons	Herbivore	Xinran Zheng	Sponging Mouthparts	-	Larvae are parasitic.
FIL-291	Diptera	Tachinidae	Phasia pusilla	Herbivore	Xinran Zheng	Sponging Mouthparts	-	Larvae are parasitic.
FIL-292	Diptera	Tachinidae	Dexiosoma caninum	Herbivore	Xinran Zheng	Sponging Mouthparts	-	Larvae are parasitic.
FIL-293	Diptera	Tachinidae	Macquartia tessellum	Herbivore	Xinran Zheng	Sponging Mouthparts	-	Larvae are parasitic.
FIL-294	Diptera	Tachinidae	Actia infantula	Herbivore	Xinran Zheng	Sponging Mouthparts	-	Larvae are parasitic.
FIL-295	Diptera	Tachinidae	Eutrixopsis javana	Herbivore	Xinran Zheng	Sponging Mouthparts	-	Larvae are parasitic.
FIL-296	Diptera	Phoridae	Megaselia heterodactyla	Herbivore	Xinran Zheng	Sponging Mouthparts	-	Larvae are parasitic.
FIL-297	Diptera	Phoridae	Megaselia scalaris	Omnivore	Xinran Zheng	Sponging Mouthparts	Campobasso, C.P.; Henry, R.; Disney, L.; Introna, F. A case of Megaselia scalaris (Loew) (Dipt., Phoridae) breeding in a human corpse. Anil Aggrawal's Internet J. Forensic Med. Toxicol. 2004, 5, 3-5.	Adults feed very little. The larvae are typically saprophagous and Omnivore, capable of developing in an extremely wide range of decaying organic materials, including carrion, feces, corpses, garbage, fungi, and even laboratory culture media.
FIL-298	Diptera	Asteiidae	Asteia sp.	Detritivore	Xinran Zheng	Sponging Mouthparts	-	-
FIL-299	Diptera	Muscidae	Neomyia (Orthellia) timorensis	Detritivore	Xinran Zheng	Sponging Mouthparts	Ma, Z.Y.; Xue, W.Q.; Feng, Y. Fauna Sinica. Insecta. Vol. 26. Diptera: Muscidae (II). Science Press: Beijing, China, 2002; pp. 421.	Adults have habits similar to blowflies, often feeding and laying eggs on decaying animal matter such as feces and carrion, making them typical coprophagous/saprophagous insects.
FIL-300	Diptera	Muscidae	Hydrotaea dentipes	Predator	Xinran Zheng	Sponging Mouthparts	de Jong, P.J.W. Hydrotaea dentipes (Fabricius) – a pollen feeding muscid. J. Nat. Hist. 1973.	Adults are commonly found in decaying environments such as animal feces and garbage dumps. There are records of them feeding on feces, as well as reports of them acting as pollinators, indicating Omnivore tendencies.
FIL-301	Diptera	Crambidae	Sclerocona acutellus	Herbivore	Xinran Zheng	siphoning mouthparts	-	Adults have siphoning mouthparts. Their larvae (stem borers) tunnel into and feed on the stems of grasses (such as reeds), while adults visit flowers to feed on nectar. Based on their adult nutritional source (nectar), they are classified as herbivorous.
FIL-302	Diptera	Piophilidae	Piophila casei	Detritivore	Xinran Zheng	Sponging Mouthparts	Zhang, R.Q.; Cheng, J.Q.; Li, H.J. Biological characteristics of the cheese skipper, Piophila casei (L.). J. Southwest. Agric. Univ. 1992, (3), 266-270.	Adults are active in protein-rich decaying environments. The larvae (commonly known as "cheese skippers") are obligate feeders on highly proteinaceous decaying matter, such as cheese, cured meat, and animal carcasses.
FIL-303	Diptera	Acroceridae	Acrocera orbiculus	Predator	Xinran Zheng	cutting-sponging mouthparts	-	Parasitic
FIL-304	Diptera	Fanniidae	Fannia canicularis	Omnivore	Xinran Zheng	Sponging Mouthparts	-	-
FIL-305	Diptera	Anthomyiidae	Anthomyia illocata	Omnivore	Xinran Zheng	Sponging Mouthparts	Fan, Z.D. Fauna Sinica. Insecta. Vol. 49. Diptera: Muscidae (I). Science Press: Beijing, China, 2008; pp. 1186.	Adults possess sponging mouthparts and primarily visit flowers to feed on nectar. The larvae have herbivorous records, feeding on plant tissues.
FIL-306	Diptera	Anthomyiidae	Alliopsis silvestris	Omnivore	Xinran Zheng	Sponging Mouthparts	-	-
FIL-307	Diptera	Anthomyiidae	Calythea nigricans	Omnivore	Xinran Zheng	Sponging Mouthparts	-	-
FIL-308	Diptera	Ceratopogonidae	Culicoides sp.	Predator	Xinran Zheng	cutting-sponging mouthparts	-	Females are hematophagous (blood-feeding).
FIL-309	Diptera	Ceratopogonidae	Allohelea sp.	Predator	Xinran Zheng	cutting-sponging mouthparts	-	Females are hematophagous (blood-feeding).
FIL-310	Diptera	Platypezidae	Lindneromyia sp.	Detritivore	Xinran Zheng	Sponging mouthparts	-	-
FIL-311	Diptera	Psychodidae	Clogmia albipunctata	Detritivore	Xinran Zheng	Sponging Mouthparts	-	-
FIL-312	Diptera	Chironomidae	Stypocladius appendiculatus	Predator	Xinran Zheng	cutting-sponging mouthparts	Wang, J., Leng, P. Horn fly and its control. China Tropical Medicine. 2022, 22(6), 529–534. https://doi.org/10.13604/j.cnki.46-1064/r.2022.06.08	-
FIL-313	Diptera	Chloropidae	Neoloxotaenia gracilis	Herbivore	Xinran Zheng	Sponging Mouthparts	-	-
FIL-314	Diptera	Chloropidae	Thaumatomyia glabra	Herbivore	Xinran Zheng	Sponging Mouthparts	-	-
FIL-315	Diptera	Chloropidae	Thaumatomyia rubida	Herbivore	Xinran Zheng	Sponging Mouthparts	-	-
FIL-316	Diptera	Ulidiidae	Seioptera vibrans	Detritivore	Xinran Zheng	Sponging Mouthparts	-	-
FIL-317	Diptera	Chaoboridae	Chaoborus sp.	Omnivore	Xinran Zheng	Mouthpart Degeneration	Moore, M. V., Yan, N. D., Pawson, T. Omnivory of the larval phantom midge (Chaoborus spp.) and its potential significance for freshwater planktonic food webs. Canadian Journal of Zoology. 1994, 72(11), 2055–2065.	Adults are herbivorous, while the larvae are Omnivore with a preference for predation.
FIL-318	Diptera	Bibionidae	Penthetria japonica	Herbivore	Xinran Zheng	Piercing-sucking Mouthparts	-	-
FIL-319	Diptera	Bibionidae	Penthetria heteroptera	Herbivore	Xinran Zheng	Piercing-sucking Mouthparts	-	-
FIL-320	Diptera	Bibionidae	Bibio alienus	Herbivore	Xinran Zheng	Piercing-sucking Mouthparts	-	-
FIL-321	Diptera	Bibionidae	Bibio nigriventris	Herbivore	Xinran Zheng	Piercing-sucking Mouthparts	-	-
FIL-322	Diptera	Milichiidae	Madiza glabra	Detritivore	Xinran Zheng	Sponging Mouthparts	-	-
FIL-323	Diptera	Sarcophagidae	Senotainia conica	Omnivore	Xinran Zheng	Sponging Mouthparts	-	-
FIL-324	Diptera	Sarcophagidae	Metopia argyrocephala	Omnivore	Xinran Zheng	Sponging Mouthparts	-	-
FIL-325	Diptera	Sarcophagidae	Sarcophaga variegata	Omnivore	Xinran Zheng	Sponging Mouthparts	-	-
FIL-326	Diptera	Sarcophagidae	Sarcophaga melanura	Omnivore	Xinran Zheng	Sponging Mouthparts	-	-
FIL-327	Diptera	Sarcophagidae	Sarcophaga variegata	Omnivore	Xinran Zheng	Sponging Mouthparts	-	-
FIL-328	Diptera	Sarcophagidae	Amobia sp.	Omnivore	Xinran Zheng	Sponging Mouthparts	-	-
FIL-329	Diptera	Chironomidae	Cricotopus sylvestris	Herbivore	Xinran Zheng	Mouthpart Degeneration	Tarkowska-Kukuryk, M. Diet composition of epiphytic chironomids of the Cricotopus sylvestris group (Diptera: Chironomidae) in a shallow hypertrophic lake. Limnologica 2008, 30(4), 285-294.	-
FIL-330	Diptera	Chironomidae	Tanypus sp.	Predator	Xinran Zheng	Mouthpart Degeneration	da Silva, F.L.; Ruiz, S.; Bochini, G.L.; Moreira, D.C. Feeding habits of Chironomidae larvae (Insecta: Diptera) in Vargem Limpa stream, Bauru, SP, Brazil. Biotemas 2008, 21(2), 155-159.	-
FIL-331	Diptera	Chironomidae	Dicrotendipes sp.	Detritivore	Xinran Zheng	Mouthpart Degeneration	-	-
FIL-332	Diptera	Chironomidae	Stenochironomus sp.	Detritivore	Xinran Zheng	Mouthpart Degeneration	Callisto, M.; Gonçalves Jr, J.F.; Graça, M.A.S. Leaf litter as a possible food source for chironomids (Diptera) in Brazilian and Portuguese headwater streams. Rev. Bras. Zool. 2007, 24(2), 442-448.	-
FIL-333	Diptera	Chironomidae	Polypedilum cultellatum	Detritivore	Xinran Zheng	Mouthpart Degeneration	-	-
FIL-334	Diptera	Chironomidae	Polypedilum nubifer	Detritivore	Xinran Zheng	Mouthpart Degeneration	-	-
FIL-335	Diptera	Chironomidae	Procladius bellus	Predator	Xinran Zheng	Mouthpart Degeneration	Thomas. Some observations on the food of larvae of Procladius bellus (Diptera: Chironomidae). Aquatic Insects 1987, 9(4), 195-202.	-
FIL-336	Diptera	Hybotidae	Hybobata sp.	Detritivore	Xinran Zheng	Piercing-sucking Mouthparts	-	-
FIL-337	Diptera	Mycetophilidae	Neoempheria sp.	Detritivore	Xinran Zheng	Piercing-sucking Mouthparts	-	-
FIL-338	Diptera	Mycetophilidae	Allactoneura sp.	Detritivore	Xinran Zheng	Piercing-sucking Mouthparts	-	-
FIL-339	Diptera	Mycetophilidae	Leia winthemii	Detritivore	Xinran Zheng	Piercing-sucking Mouthparts	-	-
FIL-340	Diptera	Mycetophilidae	Mycetophila fungorum	Detritivore	Xinran Zheng	Piercing-sucking Mouthparts	-	-
FIL-341	Diptera	Limoniidae	Rhipidia maculata	Herbivore	Xinran Zheng	Piercing-sucking Mouthparts	-	Herbivorous or non-feeding.
FIL-342	Diptera	Limoniidae	Metalimnobia bifasciata	Herbivore	Xinran Zheng	Piercing-sucking Mouthparts	-	Herbivorous or non-feeding.
FIL-343	Diptera	Limoniidae	Conosia irrorata	Herbivore	Xinran Zheng	Piercing-sucking Mouthparts	-	Herbivorous or non-feeding.
FIL-344	Diptera	Limoniidae	Styringomyia sp.	Herbivore	Xinran Zheng	Piercing-sucking Mouthparts	-	Herbivorous or non-feeding.
FIL-345	Diptera	Limoniidae	Symplecta hybrida	Herbivore	Xinran Zheng	Piercing-sucking Mouthparts	-	Herbivorous or non-feeding.
FIL-346	Diptera	Tipulidae	Nephrotoma aculeata	Herbivore	Xinran Zheng	Piercing-sucking Mouthparts	-	Herbivorous or non-feeding.
FIL-347	Diptera	Tipulidae	Nephrotoma wulpiana	Herbivore	Xinran Zheng	Piercing-sucking Mouthparts	-	Herbivorous or non-feeding.
FIL-348	Diptera	Tipulidae	Dictenidia bimaculata	Herbivore	Xinran Zheng	Piercing-sucking Mouthparts	-	Herbivorous or non-feeding.
FIL-349	Diptera	Tipulidae	Tipula sp.	Herbivore	Xinran Zheng	Piercing-sucking Mouthparts	-	Herbivorous or non-feeding.
FIL-350	Diptera	Tipulidae	Pselliophora sp.	Herbivore	Xinran Zheng	Piercing-sucking Mouthparts	-	Herbivorous or non-feeding.
FIL-351	Diptera	Tipulidae	Nigrotipula nigra	Herbivore	Xinran Zheng	Piercing-sucking Mouthparts	-	Herbivorous or non-feeding.
FIL-352	Diptera	Lonchopteridae	Lonchoptera bifurcata	Detritivore	Xinran Zheng	Sponging Mouthparts	-	-
FIL-353	Diptera	Scathophagidae	Scathophaga stercoraria	Predator	Xinran Zheng	Sponging Mouthparts	-	-
FIL-354	Diptera	Muscidae	Morellia aenescens	Herbivore	Xinran Zheng	Sponging Mouthparts	-	-
FIL-355	Diptera	Muscidae	Coenosia mollicula	Predator	Xinran Zheng	Piercing-sucking Mouthparts	Sorokina, V. S. A key to Siberian flies of the genus Coenosia Meigen (Diptera, Muscidae) with the descriptions of three new species. Zootaxa 2009, 2308(1), 1-28.	-
FIL-356	Diptera	Muscidae	Coenosia attenuata	Predator	Xinran Zheng	Piercing-sucking Mouthparts	-	-
FIL-357	Diptera	Muscidae	Coenosia tigrina	Predator	Xinran Zheng	Piercing-sucking Mouthparts	-	-
FIL-358	Diptera	Muscidae	Lispe kowarzi	Predator	Xinran Zheng	Sponging Mouthparts	Fan, Z.D. Fauna Sinica. Insecta. Vol. 49. Diptera: Muscidae (I). Science Press: Beijing, China, 2008; pp. 1186.	Adults of this genus are Predator, often active in wetlands and near water bodies, where they prey on small insects.
FIL-359	Diptera	Muscidae	Phaonia rufiventris	Herbivore	Xinran Zheng	Sponging Mouthparts	-	-
FIL-360	Diptera	Muscidae	Eudasyphora cyanicolor	Herbivore	Xinran Zheng	Sponging Mouthparts	-	-
FIL-361	Diptera	Muscidae	Musca autumnalis	Herbivore	Xinran Zheng	Sponging Mouthparts	-	-
FIL-362	Diptera	Muscidae	Musca domestica	Omnivore	Xinran Zheng	Sponging Mouthparts	-	-
FIL-363	Diptera	Muscidae	Synthesiomyia nudiseta	Detritivore	Xinran Zheng	Sponging Mouthparts	-	-
FIL-364	Diptera	Muscidae	Neomyia lauta	Herbivore	Xinran Zheng	Sponging Mouthparts	-	-
FIL-365	Diptera	Muscidae	Neomyia cornicina	Herbivore	Xinran Zheng	Sponging Mouthparts	-	-
FIL-366	Diptera	Muscidae	Spilogona sp.	Predator	Xinran Zheng	Sponging Mouthparts	-	-
FIL-367	Diptera	Muscidae	Pygophora sp.	Omnivore	Xinran Zheng	Sponging Mouthparts	-	-
FIL-368	Diptera	Muscidae	Pygophora apicalis	Omnivore	Xinran Zheng	Sponging Mouthparts	-	-
FIL-369	Diptera	Muscidae	Stomoxys calcitrans	Predator	Xinran Zheng	Piercing-sucking Mouthparts	Bishopp, F.C. The stable fly (Stomoxys calcitrans L.), an important livestock pest. J. Econ. Entomol.1913, 6, 112–127.	feed on blood
FIL-370	Diptera	Muscidae	Atherigona reversura	Herbivore	Xinran Zheng	Sponging Mouthparts	Hudson, W. Bermudagrass stem maggot in GA turf. In Entomology Research Blog; University of Georgia: Athens, GA, USA, 2018.	Their larvae (known as "Bermudagrass stem maggots") bore into the stems of Bermudagrass and other graminaceous plants to feed on sap, causing significant damage.
FIL-371	Diptera	Muscidae	Atherigona varia	Herbivore	Xinran Zheng	Sponging Mouthparts	-	-
FIL-372	Diptera	Muscidae	Muscina levida	Omnivore	Xinran Zheng	Sponging Mouthparts	-	-
FIL-373	Diptera	Muscidae	Muscina stabulans	Omnivore	Xinran Zheng	Sponging Mouthparts	-	-
FIL-374	Diptera	Muscidae	Thricops diaphanus	Omnivore	Xinran Zheng	Sponging Mouthparts	-	-
FIL-375	Diptera	Muscidae	Pyrellia vivida	Omnivore	Xinran Zheng	Sponging Mouthparts	-	-
FIL-376	Diptera	Muscidae	Schoenomyza litorella	Omnivore	Xinran Zheng	Sponging Mouthparts	-	-
FIL-377	Diptera	Muscidae	Hydrotaea ignava	Omnivore	Xinran Zheng	Sponging Mouthparts	-	-
FIL-378	Diptera	Platystomatidae	Platystoma seminationis	Omnivore	Xinran Zheng	Sponging Mouthparts	-	-
FIL-379	Diptera	Platystomatidae	Rivellia basilaris	Omnivore	Xinran Zheng	Sponging Mouthparts	-	-
FIL-380	Diptera	Platystomatidae	Rivellia variabilis	Omnivore	Xinran Zheng	Sponging Mouthparts	-	-
FIL-381	Diptera	Drosophilidae	Drosophila suzukii	Herbivore	Xinran Zheng	Sponging Mouthparts	-	-
FIL-382	Diptera	Drosophilidae	Drosophila melanogaster	Herbivore	Xinran Zheng	Sponging Mouthparts	-	-
FIL-383	Diptera	Drosophilidae	Drosophila repleta	Herbivore	Xinran Zheng	Sponging Mouthparts	-	-
FIL-384	Diptera	Drosophilidae	Drosophila immigrans	Herbivore	Xinran Zheng	Sponging Mouthparts	-	-
FIL-385	Diptera	Drosophilidae	Drosophila phalerata	Herbivore	Xinran Zheng	Sponging Mouthparts	-	-
FIL-386	Diptera	Drosophilidae	Scaptomyza pallida	Herbivore	Xinran Zheng	Sponging Mouthparts	-	-
FIL-387	Diptera	Drosophilidae	Scaptomyza flava	Herbivore	Xinran Zheng	Sponging Mouthparts	-	-
FIL-388	Diptera	Drosophilidae	Drosophila hydei	Herbivore	Xinran Zheng	Sponging Mouthparts	-	-
FIL-389	Diptera	Drosophilidae	Drosophila busckii	Herbivore	Xinran Zheng	Sponging Mouthparts	-	-
FIL-390	Diptera	Drosophilidae	Lordiphosa fenestrarum	Herbivore	Xinran Zheng	Sponging Mouthparts	-	-
FIL-391	Diptera	Sepsidae	Themira annulipes	Herbivore	Xinran Zheng	Sponging Mouthparts	Xiao, C.X. Taxonomic Study of the Family Sepsidae (Diptera) from China. Ph.D., Yangzhou University, Yangzhou, China, 2007.	-
FIL-392	Diptera	Sepsidae	Sepsis punctum	Herbivore	Xinran Zheng	Sponging Mouthparts	-	-
FIL-393	Diptera	Sepsidae	Saltella sphondylii	Herbivore	Xinran Zheng	Sponging Mouthparts	-	-
FIL-394	Diptera	Sepsidae	Nemopoda nitidula	Herbivore	Xinran Zheng	Sponging Mouthparts	Ozerov, A.L. Two new species of the genus Nemopoda (Diptera: Sepsidae) from China. Entomotaxonomia 2007, 29(1), 66-70.	-
FIL-395	Diptera	Syrphidae	Xylota sp.	Herbivore	Xinran Zheng	Sponging Mouthparts	He, J.L.; Chu, X.P. Two new species of the subfamily Milesiinae (Diptera: Syrphidae) from Taibai Mountain. Acta Zootaxon. Sin. 1997, 22(1), 103-107.	-
FIL-396	Diptera	Syrphidae	Dideopsis aegrota	Herbivore	Xinran Zheng	Sponging Mouthparts	Huang, C.M.; Cheng, X.Y. Fauna Sinica. Insecta. Vol. 50. Diptera: Syrphidae. Science Press: Beijing, China, 2012; pp. 852.	Adults are herbivorous, while the larvae are carnivorous.
FIL-397	Diptera	Syrphidae	Episyrphus viridaureus	Herbivore	Xinran Zheng	Sponging Mouthparts	-	Adults are herbivorous, while the larvae are carnivorous.
FIL-398	Diptera	Syrphidae	Ischiodon scutellaris	Herbivore	Xinran Zheng	Sponging Mouthparts	-	Adults are herbivorous, while the larvae are carnivorous.
FIL-399	Diptera	Syrphidae	Eristalinus quinquestriatus	Herbivore	Xinran Zheng	Sponging Mouthparts	-	Adults are herbivorous, while the larvae are carnivorous.
FIL-400	Diptera	Syrphidae	Allobaccha javana	Herbivore	Xinran Zheng	Sponging Mouthparts	-	Adults are herbivorous, while the larvae are carnivorous.
FIL-401	Diptera	Syrphidae	Allobaccha apicalis	Herbivore	Xinran Zheng	Sponging Mouthparts	-	Adults are herbivorous, while the larvae are carnivorous.
FIL-402	Diptera	Syrphidae	Allobaccha amphithoe	Herbivore	Xinran Zheng	Sponging Mouthparts	-	Adults are herbivorous, while the larvae are carnivorous.
FIL-403	Diptera	Syrphidae	Sphaerophoria scripta	Herbivore	Xinran Zheng	Sponging Mouthparts	-	Adults are herbivorous, while the larvae are carnivorous.
FIL-404	Diptera	Syrphidae	Lejogaster metallina	Herbivore	Xinran Zheng	Sponging Mouthparts	-	Adults are herbivorous, while the larvae are carnivorous.
FIL-405	Diptera	Syrphidae	Scaeva albomaculata	Herbivore	Xinran Zheng	Sponging Mouthparts	-	Adults are herbivorous, while the larvae are carnivorous.
FIL-406	Diptera	Syrphidae	Eristalinus flavus	Herbivore	Xinran Zheng	Sponging Mouthparts	-	Adults are herbivorous, while the larvae are carnivorous.
FIL-407	Diptera	Syrphidae	Eristalinus sepulchralis	Herbivore	Xinran Zheng	Sponging Mouthparts	-	Adults are herbivorous, while the larvae are carnivorous.
FIL-408	Diptera	Syrphidae	Eristalinus megacephalus	Herbivore	Xinran Zheng	Sponging Mouthparts	-	Adults are herbivorous, while the larvae are carnivorous.
FIL-409	Diptera	Syrphidae	Eristalinus arvorum	Herbivore	Xinran Zheng	Sponging Mouthparts	-	Adults are herbivorous, while the larvae are carnivorous.
FIL-410	Diptera	Syrphidae	Meliscaeva cinctella	Herbivore	Xinran Zheng	Sponging Mouthparts	-	Adults are herbivorous, while the larvae are carnivorous.
FIL-411	Diptera	Syrphidae	Eumerus figurans	Herbivore	Xinran Zheng	Sponging Mouthparts	Mengual, X.; Ståhls, G.; Rojo, S. Phylogenetic relationships and classification of the Eumerus genus groups (Diptera, Syrphidae). Org. Divers. Evol. 2020, 20, 443-452.	A systematic review of phylogenetic studies on the genus Eumerus indicates that its larvae feed on various plant tissues (e.g., bulbs, fruits), while the adults are flower-visiting.
FIL-412	Diptera	Syrphidae	Eumerus strigatus	Herbivore	Xinran Zheng	Sponging Mouthparts	-	Adults are herbivorous, while the larvae are carnivorous.
FIL-413	Diptera	Syrphidae	Neoascia podagrica	Herbivore	Xinran Zheng	Sponging Mouthparts	-	Adults are herbivorous, while the larvae are carnivorous.
FIL-414	Diptera	Syrphidae	Syritta flaviventris	Herbivore	Xinran Zheng	Sponging Mouthparts	-	Adults are herbivorous, while the larvae are carnivorous.
FIL-415	Diptera	Syrphidae	Syritta pipiens	Herbivore	Xinran Zheng	Sponging Mouthparts	-	Adults are herbivorous, while the larvae are carnivorous.
FIL-416	Diptera	Syrphidae	Platycheirus sp.	Herbivore	Xinran Zheng	Sponging Mouthparts	-	Adults are herbivorous, while the larvae are carnivorous.
FIL-417	Diptera	Syrphidae	Paragus bicolor	Herbivore	Xinran Zheng	Sponging Mouthparts	-	Adults are herbivorous, while the larvae are carnivorous.
FIL-418	Diptera	Syrphidae	Paragus quadrifasciatus	Herbivore	Xinran Zheng	Sponging Mouthparts	-	Adults are herbivorous, while the larvae are carnivorous.
FIL-419	Diptera	Syrphidae	Paragus crenulatus	Herbivore	Xinran Zheng	Sponging Mouthparts	-	Adults are herbivorous, while the larvae are carnivorous.
FIL-420	Diptera	Syrphidae	Cheilosia fraterna	Herbivore	Xinran Zheng	Sponging Mouthparts	-	Adults are herbivorous, while the larvae are carnivorous.
FIL-421	Diptera	Syrphidae	Cheilosia pagana	Herbivore	Xinran Zheng	Sponging Mouthparts	-	Adults are herbivorous, while the larvae are carnivorous.
FIL-422	Diptera	Syrphidae	Chrysotoxum festivum	Herbivore	Xinran Zheng	Sponging Mouthparts	-	Adults are herbivorous, while the larvae are carnivorous.
FIL-423	Diptera	Syrphidae	Volucella elegans	Herbivore	Xinran Zheng	Sponging Mouthparts	-	-
FIL-424	Diptera	Celyphidae	Spaniocelyphus palmi	Detritivore	Xinran Zheng	Sponging Mouthparts	-	-
FIL-425	Diptera	Celyphidae	Paracelyphus hyacinthus	Detritivore	Xinran Zheng	Sponging Mouthparts	-	-
FIL-426	Diptera	Celyphidae	Celyphus difficilis	Detritivore	Xinran Zheng	Sponging Mouthparts	-	-
FIL-427	Diptera	Tephritidae	Callistomyia pavonina	Herbivore	Xinran Zheng	Sponging Mouthparts	-	-
FIL-428	Diptera	Tephritidae	Chaetostomella cylindrica	Herbivore	Xinran Zheng	Sponging Mouthparts	Rotheray, G.; Lyszkowski, R. Diverse mechanisms of feeding and movement in Cyclorrhaphan larvae (Diptera). J. Nat. Hist. 2015, 49(35-36), 2139-2211.	-
FIL-429	Diptera	Tephritidae	Dioxyna bidentis	Herbivore	Xinran Zheng	Sponging Mouthparts	-	-
FIL-430	Diptera	Tephritidae	Campiglossa sororcula	Herbivore	Xinran Zheng	Sponging Mouthparts	Penado, A.; Rebelo, M.T.; Lopes, D.J.H. et al. Pombo, D.A.; Gonçalves, Y.M. The fruit flies (Diptera, Tephritidae) of the Madeira archipelago. Zootaxa 2020, 4810(3), 535-551.	-
FIL-431	Diptera	Tephritidae	Campiglossa deserta	Herbivore	Xinran Zheng	Sponging Mouthparts	-	-
FIL-432	Diptera	Tephritidae	Terellia ruficauda	Herbivore	Xinran Zheng	Sponging Mouthparts	-	-
FIL-433	Diptera	Tephritidae	Spathulina acroleuca	Herbivore	Xinran Zheng	Sponging Mouthparts	-	-
FIL-434	Diptera	Tephritidae	Zeugodacus depressus	Herbivore	Xinran Zheng	Sponging Mouthparts	-	-
FIL-435	Diptera	Tephritidae	Euphranta macularis	Herbivore	Xinran Zheng	Sponging Mouthparts	-	-
FIL-436	Diptera	Tephritidae	Sphenella sinensis	Herbivore	Xinran Zheng	Sponging Mouthparts	-	-
FIL-437	Diptera	Tephritidae	Oxyna parietina	Herbivore	Xinran Zheng	Sponging Mouthparts	-	-
FIL-438	Diptera	Tephritidae	Anomoia purmunda	Herbivore	Xinran Zheng	Sponging Mouthparts	-	-
FIL-439	Diptera	Tephritidae	Urophora stylata	Herbivore	Xinran Zheng	Sponging Mouthparts	-	-
FIL-440	Diptera	Tephritidae	Bactrocera dorsalis	Herbivore	Xinran Zheng	Sponging Mouthparts	-	-
FIL-441	Diptera	Tephritidae	Bactrocera cucurbitae	Herbivore	Xinran Zheng	Sponging Mouthparts	-	-
FIL-442	Diptera	Lauxaniidae	Homoneura trypetoptera	Detritivore	Xinran Zheng	Sponging Mouthparts	Zhang, X.; Xue, H.J.; Yang, D. Taxonomic study of Lauxaniidae (Diptera: Lauxanioidea) from Guangxi, China. J. Environ. Entomol. 2016, 38(2), 259-268.	-
FIL-443	Diptera	Lauxaniidae	Homoneura aulatheca	Detritivore	Xinran Zheng	Sponging Mouthparts	-	-
FIL-444	Diptera	Lauxaniidae	Sapromyza sexpunctata	Detritivore	Xinran Zheng	Sponging Mouthparts	Miller, R.M. Ecology of Lauxaniidae (Diptera: Acalyptratae) I. Old and new rearing records with biological notes and discussion. Ann. Natal Mus. 1977, 23(1), 215-238.	-
FIL-445	Diptera	Lauxaniidae	Homoneura unguiculata	Detritivore	Xinran Zheng	Sponging Mouthparts	-	-
FIL-446	Diptera	Ulidiidae	Melieria sp.	Herbivore	Xinran Zheng	Sponging Mouthparts	-	-
FIL-447	Diptera	Ulidiidae	Physiphora alceae	Herbivore	Xinran Zheng	Sponging Mouthparts	Knutson, L.V.; Vala, J.C. Biology of Snail-killing Sciomyzidae Flies. Cambridge University Press: Cambridge, UK, 2011; pp. 284.	-
FIL-448	Diptera	Ephydridae	Ephydridae sp.	Detritivore	Xinran Zheng	Sponging Mouthparts	Foote, B.A. Biology of shore flies. Annu. Rev. Entomol. 1995, 40, 417-442.	-
FIL-449	Diptera	Ephydridae	Athyroglossa ordinata	Detritivore	Xinran Zheng	Sponging Mouthparts	-	-
FIL-450	Diptera	Ephydridae	Discomyza maculipennis	Detritivore	Xinran Zheng	Sponging Mouthparts	-	-
FIL-451	Diptera	Ephydridae	Psilopa nitidula	Detritivore	Xinran Zheng	Sponging Mouthparts	-	-
FIL-452	Diptera	Ephydridae	Notiphila cinerea	Detritivore	Xinran Zheng	Sponging Mouthparts	-	-
FIL-453	Diptera	Ephydridae	Discocerina obscurella	Detritivore	Xinran Zheng	Sponging Mouthparts	-	-
FIL-454	Diptera	Calliphoridae	Aphyssura sp.	Omnivore	Xinran Zheng	Sponging Mouthparts	-	-
FIL-455	Diptera	Calliphoridae	Lucilia sericata	Omnivore	Xinran Zheng	Sponging Mouthparts	-	-
FIL-456	Diptera	Calliphoridae	Lucilia cuprina	Omnivore	Xinran Zheng	Sponging Mouthparts	-	-
FIL-457	Diptera	Calliphoridae	Chrysomya megacephala	Omnivore	Xinran Zheng	Sponging Mouthparts	Zhang, Z.Q. Review of the Old World species of Chrysomya Robineau-Desvoidy (Diptera: Calliphoridae). Zootaxa 2023, 5283(1), 59-80.	-
FIL-458	Diptera	Calliphoridae	Chrysomya rufifacies	Omnivore	Xinran Zheng	Sponging Mouthparts	-	-
FIL-459	Diptera	Calliphoridae	Hemipyrellia ligurriens	Omnivore	Xinran Zheng	Sponging Mouthparts	-	-
FIL-460	Diptera	Calliphoridae	Lucilia caesar	Omnivore	Xinran Zheng	Sponging Mouthparts	-	-
FIL-461	Diptera	Calliphoridae	Calliphora vicina	Omnivore	Xinran Zheng	Sponging Mouthparts	-	-
FIL-462	Diptera	Ephydridae	Parydra sp.	Detritivore	Xinran Zheng	Sponging Mouthparts	Deonier, D.L.; Regensburg, J. Biology and Immature Stages of Parydra quadrituberculata (Diptera: Ephydridae). Ann. Entomol. Soc. Am. 1978, 71, 341-353.	Adults inhabit mudflats and sandy shores, feeding on benthic diatoms by using their mouthparts to scrape the diatoms.
FIL-463	Diptera	Asilidae	Dioctria sp.	Predator	Xinran Zheng	cutting-sponging mouthparts	-	-
FIL-464	Diptera	Asilidae	Philonicus albiceps	Predator	Xinran Zheng	cutting-sponging mouthparts	-	-
FIL-465	Diptera	Asilidae	Neoitamus cyanurus	Predator	Xinran Zheng	cutting-sponging mouthparts	-	-
FIL-466	Diptera	Asilidae	Neoitamus socius	Predator	Xinran Zheng	cutting-sponging mouthparts	-	-
FIL-467	Psocodea	Stenopsocidae	Graphopsocus cruciatus	Detritivore	Qixuan Dai	Chewing Mouthparts	-	-
FIL-468	Psocodea	Psocidae	Cerastipsocus sp.	Omnivore	Qixuan Dai	Chewing Mouthparts	-	-
FIL-469	Trichoptera	Leptoceridae	Setodes sp.	Omnivore	Zixuan Yang	Chewing Mouthparts	-	-
FIL-470	Trichoptera	Limnephilidae	Limnephilus sp.	Detritivore	Zixuan Yang	Chewing Mouthparts	-	-
FIL-471	Trichoptera	Limnephilidae	Hydatophylax sp.	Detritivore	Zixuan Yang	Chewing Mouthparts	-	-
FIL-472	Trichoptera	Hydropsychidae	Leptonema sp.	Herbivore	Zixuan Yang	Chewing Mouthparts	-	-
FIL-473	Trichoptera	Hydropsychidae	Macrostemum floridum	Herbivore	Zixuan Yang	Chewing Mouthparts	-	-
FIL-474	Trichoptera	Hydropsychidae	Macrostemum fastosum	Herbivore	Zixuan Yang	Chewing Mouthparts	-	-
FIL-475	Trichoptera	Hydropsychidae	Potamyia flava	Herbivore	Zixuan Yang	Chewing Mouthparts	-	-
FIL-476	Trichoptera	Hydropsychidae	Leptonema sp.	Herbivore	Zixuan Yang	Chewing Mouthparts	-	-
FIL-477	Trichoptera	Leptoceridae	Mystacides azureus	Omnivore	Zixuan Yang	Chewing Mouthparts	-	-
FIL-478	Trichoptera	Philopotamidae	Philopotamidae gen. sp.	Detritivore	Zixuan Yang	Chewing Mouthparts	-	-
FIL-479	Orthoptera	Acrididae	Parapleurini	Herbivore	Zixuan Yang	Chewing Mouthparts	-	They have been observed in agricultural fields, grasslands, and shrublands, causing distinct leaf defoliation/damage.
FIL-480	Orthoptera	Acrididae	Acrida cinerea	Herbivore	Zixuan Yang	Chewing Mouthparts	-	They have been observed in agricultural fields, grasslands, and shrublands, causing distinct leaf defoliation/damage.
FIL-481	Orthoptera	Acrididae	Xenocatantops brachycerus	Herbivore	Zixuan Yang	Chewing Mouthparts	-	They have been observed in agricultural fields, grasslands, and shrublands, causing distinct leaf defoliation/damage.
FIL-482	Orthoptera	Acrididae	Cyrtacanthacris tatarica	Herbivore	Zixuan Yang	Chewing Mouthparts	-	They have been observed in agricultural fields, grasslands, and shrublands, causing distinct leaf defoliation/damage.
FIL-483	Orthoptera	Acrididae	Cyrtacanthacris tatarica	Herbivore	Zixuan Yang	Chewing Mouthparts	-	They have been observed in agricultural fields, grasslands, and shrublands, causing distinct leaf defoliation/damage.
FIL-484	Orthoptera	Acrididae	Oxyini ep.	Herbivore	Zixuan Yang	Chewing Mouthparts	-	They have been observed in agricultural fields, grasslands, and shrublands, causing distinct leaf defoliation/damage.
FIL-485	Orthoptera	Acrididae	Oxya japonica	Herbivore	Zixuan Yang	Chewing Mouthparts	-	They have been observed in agricultural fields, grasslands, and shrublands, causing distinct leaf defoliation/damage.
FIL-486	Orthoptera	Acrididae	Pseudoxya diminuta	Herbivore	Zixuan Yang	Chewing Mouthparts	-	They have been observed in agricultural fields, grasslands, and shrublands, causing distinct leaf defoliation/damage.
FIL-487	Orthoptera	Acrididae	Locusta migratoria	Herbivore	Zixuan Yang	Chewing Mouthparts	-	They have been observed in agricultural fields, grasslands, and shrublands, causing distinct leaf defoliation/damage.
FIL-488	Orthoptera	Acrididae	Chondracris rosea	Herbivore	Zixuan Yang	Chewing Mouthparts	-	They have been observed in agricultural fields, grasslands, and shrublands, causing distinct leaf defoliation/damage.
FIL-489	Orthoptera	Acrididae	Ceracris fasciata	Herbivore	Zixuan Yang	Chewing Mouthparts	-	They have been observed in agricultural fields, grasslands, and shrublands, causing distinct leaf defoliation/damage.
FIL-490	Orthoptera	Acrididae	Ceracris nigricornis	Herbivore	Zixuan Yang	Chewing Mouthparts	-	They have been observed in agricultural fields, grasslands, and shrublands, causing distinct leaf defoliation/damage.
FIL-491	Orthoptera	Acrididae	Aiolopus strepens	Herbivore	Zixuan Yang	Chewing Mouthparts	-	They have been observed in agricultural fields, grasslands, and shrublands, causing distinct leaf defoliation/damage.
FIL-492	Orthoptera	Acrididae	Aiolopus thalassinus	Herbivore	Zixuan Yang	Chewing Mouthparts	-	They have been observed in agricultural fields, grasslands, and shrublands, causing distinct leaf defoliation/damage.
FIL-493	Orthoptera	Acrididae	Heteracris littoralis	Herbivore	Zixuan Yang	Chewing Mouthparts	-	They have been observed in agricultural fields, grasslands, and shrublands, causing distinct leaf defoliation/damage.
FIL-494	Orthoptera	Acrididae	Trilophidia annulata	Herbivore	Zixuan Yang	Chewing Mouthparts	-	They have been observed in agricultural fields, grasslands, and shrublands, causing distinct leaf defoliation/damage.
FIL-495	Orthoptera	Acrididae	Xenocatantops humile	Herbivore	Zixuan Yang	Chewing Mouthparts	-	They have been observed in agricultural fields, grasslands, and shrublands, causing distinct leaf defoliation/damage.
FIL-496	Orthoptera	Tettigoniidae	Phaneroptera nana	Herbivore	Zixuan Yang	Chewing Mouthparts	-	They have been observed in agricultural fields, grasslands, and shrublands, causing distinct leaf defoliation/damage.
FIL-497	Orthoptera	Tettigoniidae	Phaneroptera falcata	Herbivore	Zixuan Yang	Chewing Mouthparts	-	They have been observed in agricultural fields, grasslands, and shrublands, causing distinct leaf defoliation/damage.
FIL-498	Orthoptera	Gryllotalpidae	Gryllotalpa orientalis	Herbivore	Zixuan Yang	Chewing Mouthparts	-	They have been observed in agricultural fields, grasslands, and shrublands, causing distinct leaf defoliation/damage.
FIL-499	Orthoptera	Gryllotalpidae	Gryllotalpa australis	Herbivore	Zixuan Yang	Chewing Mouthparts	-	They have been observed in agricultural fields, grasslands, and shrublands, causing distinct leaf defoliation/damage.
FIL-500	Orthoptera	Acrididae	Aiolopus puissanti	Herbivore	Zixuan Yang	Chewing Mouthparts	-	They have been observed in agricultural fields, grasslands, and shrublands, causing distinct leaf defoliation/damage.
FIL-501	Orthoptera	Acrididae	Phaulacridium sp.	Herbivore	Zixuan Yang	Chewing Mouthparts	-	They have been observed in agricultural fields, grasslands, and shrublands, causing distinct leaf defoliation/damage.
FIL-502	Orthoptera	Tridactylidae	Xya japonica	Herbivore	Zixuan Yang	Chewing Mouthparts	-	They have been observed in agricultural fields, grasslands, and shrublands, causing distinct leaf defoliation/damage.
FIL-503	Orthoptera	Gryllidae	Teleogryllus occipitalis	Omnivore	Zixuan Yang	Chewing Mouthparts	-	They have been observed in agricultural fields, grasslands, and shrublands, causing distinct leaf defoliation/damage.
FIL-504	Orthoptera	Gryllidae	Loxoblemmus doenitzi	Omnivore	Zixuan Yang	Chewing Mouthparts	-	They have been observed in agricultural fields, grasslands, and shrublands, causing distinct leaf defoliation/damage.
FIL-505	Orthoptera	Tetrigidae	Tetrix tenuicomis	Herbivore	Zixuan Yang	Chewing Mouthparts	-	They have been observed in agricultural fields, grasslands, and shrublands, causing distinct leaf defoliation/damage.
FIL-506	Orthoptera	Tetrigidae	Thoradonta nodulosa	Herbivore	Zixuan Yang	Chewing Mouthparts	-	They have been observed in agricultural fields, grasslands, and shrublands, causing distinct leaf defoliation/damage.
FIL-507	Orthoptera	Tetrigidae	Paratettix sp.	Herbivore	Zixuan Yang	Chewing Mouthparts	-	They have been observed in agricultural fields, grasslands, and shrublands, causing distinct leaf defoliation/damage.
FIL-508	Orthoptera	Tetrigidae	Criotettix bispinosus	Herbivore	Zixuan Yang	Chewing Mouthparts	-	They have been observed in agricultural fields, grasslands, and shrublands, causing distinct leaf defoliation/damage.
FIL-509	Orthoptera	Tetrigidae	Tetrix bipunctata	Herbivore	Zixuan Yang	Chewing Mouthparts	-	They have been observed in agricultural fields, grasslands, and shrublands, causing distinct leaf defoliation/damage.
FIL-510	Orthoptera	Tetrigidae	Tetrix japonica	Herbivore	Zixuan Yang	Chewing Mouthparts	-	They have been observed in agricultural fields, grasslands, and shrublands, causing distinct leaf defoliation/damage.
FIL-511	Orthoptera	Tetrigidae	Tetrix subulata	Herbivore	Zixuan Yang	Chewing Mouthparts	-	They have been observed in agricultural fields, grasslands, and shrublands, causing distinct leaf defoliation/damage.
FIL-512	Orthoptera	Gryllidae	Oecanthus euryelytra	Omnivore	Zixuan Yang	Chewing Mouthparts	-	They are opportunistic omnivores with well-developed chewing mouthparts capable of processing both plant tissue and tearing animal matter.
FIL-513	Orthoptera	Gryllidae	Oecanthus longicauda	Omnivore	Zixuan Yang	Chewing Mouthparts	-	They are opportunistic omnivores with well-developed chewing mouthparts capable of processing both plant tissue and tearing animal matter.
FIL-514	Orthoptera	Gryllidae	Oecanthus pellucens	Omnivore	Zixuan Yang	Chewing Mouthparts	-	They are opportunistic omnivores with well-developed chewing mouthparts capable of processing both plant tissue and tearing animal matter.
FIL-515	Orthoptera	Gryllidae	Euscyrtus japonicus	Omnivore	Zixuan Yang	Chewing Mouthparts	-	They are opportunistic omnivores with well-developed chewing mouthparts capable of processing both plant tissue and tearing animal matter.
FIL-516	Orthoptera	Gryllidae	Velarifictorus micado	Omnivore	Zixuan Yang	Chewing Mouthparts	-	They are opportunistic omnivores with well-developed chewing mouthparts capable of processing both plant tissue and tearing animal matter.
FIL-517	Orthoptera	Gryllidae	Velarifictorus aspersus	Omnivore	Zixuan Yang	Chewing Mouthparts	-	They are opportunistic omnivores with well-developed chewing mouthparts capable of processing both plant tissue and tearing animal matter.
FIL-518	Orthoptera	Gryllidae	Gryllodes sigillatus	Omnivore	Zixuan Yang	Chewing Mouthparts	-	They are opportunistic omnivores with well-developed chewing mouthparts capable of processing both plant tissue and tearing animal matter.
FIL-519	Orthoptera	Gryllidae	Loxoblemmus equestris	Omnivore	Zixuan Yang	Chewing Mouthparts	-	They are opportunistic omnivores with well-developed chewing mouthparts capable of processing both plant tissue and tearing animal matter.
FIL-520	Orthoptera	Gryllidae	Loxoblemmus appendicularis	Omnivore	Zixuan Yang	Chewing Mouthparts	-	They are opportunistic omnivores with well-developed chewing mouthparts capable of processing both plant tissue and tearing animal matter.
FIL-521	Orthoptera	Gryllidae	Gryllus bimaculatus	Omnivore	Zixuan Yang	Chewing Mouthparts	-	They are opportunistic omnivores with well-developed chewing mouthparts capable of processing both plant tissue and tearing animal matter.
FIL-522	Orthoptera	Gryllidae	Loxoblemmus arietulus	Omnivore	Zixuan Yang	Chewing Mouthparts	-	They are opportunistic omnivores with well-developed chewing mouthparts capable of processing both plant tissue and tearing animal matter.
FIL-523	Orthoptera	Gryllidae	Teleogryllus mitratus	Omnivore	Zixuan Yang	Chewing Mouthparts	-	They are opportunistic omnivores with well-developed chewing mouthparts capable of processing both plant tissue and tearing animal matter.
FIL-524	Orthoptera	Gryllidae	Svercacheta siamensis	Omnivore	Zixuan Yang	Chewing Mouthparts	-	They are opportunistic omnivores with well-developed chewing mouthparts capable of processing both plant tissue and tearing animal matter.
FIL-525	Orthoptera	Gryllidae	Sclerogryllus punctatus	Omnivore	Zixuan Yang	Chewing Mouthparts	-	They are opportunistic omnivores with well-developed chewing mouthparts capable of processing both plant tissue and tearing animal matter.
FIL-526	Orthoptera	Gryllidae	Dianemobius fascipes	Omnivore	Zixuan Yang	Chewing Mouthparts	-	They are opportunistic omnivores with well-developed chewing mouthparts capable of processing both plant tissue and tearing animal matter.
FIL-527	Orthoptera	Gryllidae	Natula pravdini	Omnivore	Zixuan Yang	Chewing Mouthparts	-	They are opportunistic omnivores with well-developed chewing mouthparts capable of processing both plant tissue and tearing animal matter.
FIL-528	Orthoptera	Gryllidae	Natula matsuurai	Omnivore	Zixuan Yang	Chewing Mouthparts	-	They are opportunistic omnivores with well-developed chewing mouthparts capable of processing both plant tissue and tearing animal matter.
FIL-529	Orthoptera	Gryllidae	Polionemobius taprobanense	Omnivore	Zixuan Yang	Chewing Mouthparts	-	They are opportunistic omnivores with well-developed chewing mouthparts capable of processing both plant tissue and tearing animal matter.
FIL-530	Orthoptera	Trigonidiidae	Homoeoxipha nigripes	Omnivore	Zixuan Yang	Chewing Mouthparts	-	They are opportunistic omnivores with well-developed chewing mouthparts capable of processing both plant tissue and tearing animal matter.
FIL-531	Orthoptera	Trigonidiidae	Homoeoxipha obliterata	Omnivore	Zixuan Yang	Chewing Mouthparts	-	They are opportunistic omnivores with well-developed chewing mouthparts capable of processing both plant tissue and tearing animal matter.
FIL-532	Orthoptera	Trigonidiidae	Homoeoxipha lycoides	Omnivore	Zixuan Yang	Chewing Mouthparts	-	They are opportunistic omnivores with well-developed chewing mouthparts capable of processing both plant tissue and tearing animal matter.
FIL-533	Orthoptera	Trigonidiidae	Trigonidium cicindeloides	Omnivore	Zixuan Yang	Chewing Mouthparts	-	They are opportunistic omnivores with well-developed chewing mouthparts capable of processing both plant tissue and tearing animal matter.
FIL-534	Orthoptera	Trigonidiidae	Trigonidium japonicum	Omnivore	Zixuan Yang	Chewing Mouthparts	-	They are opportunistic omnivores with well-developed chewing mouthparts capable of processing both plant tissue and tearing animal matter.
FIL-535	Orthoptera	Tettigoniidae	Elimaea fallax	Herbivore	Zixuan Yang	Chewing Mouthparts	-	-
FIL-536	Orthoptera	Tettigoniidae	Holochlora japonica	Herbivore	Zixuan Yang	Chewing Mouthparts	-	-
FIL-537	Orthoptera	Tettigoniidae	Mecopoda elongata	Herbivore	Zixuan Yang	Chewing Mouthparts	-	-
FIL-538	Orthoptera	Tettigoniidae	Hexacentrus japonicus	Omnivore	Zixuan Yang	Chewing Mouthparts	-	They have been directly observed preying on other small insects and also consume plant materials.
FIL-539	Orthoptera	Tettigoniidae	Hexacentrus unicolor	Omnivore	Zixuan Yang	Chewing Mouthparts	-	They have been directly observed preying on other small insects and also consume plant materials.
FIL-540	Orthoptera	Tettigoniidae	Ruspolia nitidula	Herbivore	Zixuan Yang	Chewing Mouthparts	-	-
FIL-541	Orthoptera	Tettigoniidae	Ruspolia lineosa	Herbivore	Zixuan Yang	Chewing Mouthparts	-	-
FIL-542	Orthoptera	Tettigoniidae	Tettigonia caudata	Herbivore	Zixuan Yang	Chewing Mouthparts	-	-
FIL-543	Orthoptera	Tettigoniidae	Ducetia japonica	Herbivore	Zixuan Yang	Chewing Mouthparts	-	-
FIL-544	Orthoptera	Tettigoniidae	Euconocephalus nasutus	Herbivore	Zixuan Yang	Chewing Mouthparts	-	-
FIL-545	Orthoptera	Tettigoniidae	Euconocephalus varius	Herbivore	Zixuan Yang	Chewing Mouthparts	-	-
FIL-546	Orthoptera	Tettigoniidae	Conocephalus fuscus	Herbivore	Zixuan Yang	Chewing Mouthparts	-	-
FIL-547	Orthoptera	Tettigoniidae	Conocephalus dorsalis	Herbivore	Zixuan Yang	Chewing Mouthparts	-	-
FIL-548	Orthoptera	Tettigoniidae	Conocephalus melaenus	Herbivore	Zixuan Yang	Chewing Mouthparts	-	-
FIL-549	Orthoptera	Tettigoniidae	Conocephalus maculatus	Herbivore	Zixuan Yang	Chewing Mouthparts	-	-
FIL-550	Orthoptera	Acrididae	Phlaeoba infumata	Herbivore	Zixuan Yang	Chewing Mouthparts	-	-
FIL-551	Orthoptera	Acrididae	Phlaeoba antennata	Herbivore	Zixuan Yang	Chewing Mouthparts	-	-
FIL-552	Orthoptera	Pyrgomorphidae	Atractomorpha sinensis	Herbivore	Zixuan Yang	Chewing Mouthparts	-	-
FIL-553	Orthoptera	Pyrgomorphidae	Atractomorpha lata	Herbivore	Zixuan Yang	Chewing Mouthparts	-	-
FIL-554	Orthoptera	Pyrgomorphidae	Tagasta marginella	Herbivore	Zixuan Yang	Chewing Mouthparts	-	-
FIL-555	Orthoptera	Pyrgomorphidae	Pyrgomorpha conica	Herbivore	Zixuan Yang	Chewing Mouthparts	-	-
FIL-556	Orthoptera	Acrididae	Patanga succincta	Herbivore	Zixuan Yang	Chewing Mouthparts	-	-
FIL-557	Orthoptera	Acrididae	Epistaurus aberrans	Herbivore	Zixuan Yang	Chewing Mouthparts	-	-
FIL-558	Orthoptera	Acrididae	Stenocatantops splendens	Herbivore	Zixuan Yang	Chewing Mouthparts	-	-
FIL-559	Orthoptera	Gryllidae	Meloimorpha japonica	Omnivore	Zixuan Yang	Chewing Mouthparts	-	-
FIL-560	Neuroptera	Myrmeleontidae	Paraglenurus pumilus	Predator	Dai Tang	Chewing Mouthparts	-	Adults have degenerate chewing mouthparts and rely on energy reserves accumulated during the larval stage for reproduction. The larval stage is obligately Predator.
FIL-561	Neuroptera	Myrmeleontidae	Distoleon bistrigatus	Predator	Dai Tang	Chewing Mouthparts	-	Adults have degenerate chewing mouthparts and rely on energy reserves accumulated during the larval stage for reproduction. The larval stage is obligately Predator.
FIL-562	Neuroptera	Chrysopidae	Chrysopa quadripunctata	Herbivore	Dai Tang	Chewing Mouthparts	-	-
FIL-563	Neuroptera	Chrysopidae	Cunctochrysa albolineata	Herbivore	Dai Tang	Chewing Mouthparts	-	-
FIL-564	Neuroptera	Chrysopidae	Mallada basalis	Herbivore	Dai Tang	Chewing Mouthparts	-	-
FIL-565	Neuroptera	Chrysopidae	Pseudomallada prasinus	Herbivore	Dai Tang	Chewing Mouthparts	-	-
FIL-566	Neuroptera	Chrysopidae	Italochrysa uchidae	Herbivore	Dai Tang	Chewing Mouthparts	-	-
FIL-567	Neuroptera	Chrysopidae	Italochrysa insignis	Herbivore	Dai Tang	Chewing Mouthparts	-	-
FIL-568	Neuroptera	Chrysopidae	Ankylopteryx sp.	Herbivore	Dai Tang	Chewing Mouthparts	-	-
FIL-569	Neuroptera	Chrysopidae	Chrysoperla nipponensis	Herbivore	Dai Tang	Chewing Mouthparts	-	-
FIL-570	Neuroptera	Hemerobiidae	Psectra iniqua	Predator	Dai Tang	Chewing Mouthparts	-	-
FIL-571	Neuroptera	Chrysopidae	Chrysopini gen. sp.	Herbivore	Dai Tang	Chewing Mouthparts	-	-
FIL-572	Neuroptera	Hemerobiidae	Micromus kapuri	Predator	Dai Tang	Chewing Mouthparts	-	-
FIL-573	Neuroptera	Hemerobiidae	Micromus variegatus	Predator	Dai Tang	Chewing Mouthparts	-	-
FIL-574	Neuroptera	Hemerobiidae	Micromus angulatus	Predator	Dai Tang	Chewing Mouthparts	-	-
FIL-575	Neuroptera	Hemerobiidae	Hemerobius humulinus	Predator	Dai Tang	Chewing Mouthparts	-	-
FIL-576	Neuroptera	Mantispidae	Mantispa aphavexelte	Predator	Dai Tang	Chewing Mouthparts	-	-
FIL-577	Neuroptera	Mantispidae	Mantispa japonica	Predator	Dai Tang	Chewing Mouthparts	-	-
FIL-578	Hymenoptera	Diapriidae	Trichopria drosophilae	Predator	Mo Yang	Chewing Mouthparts	-	Parasitism
FIL-579	Hymenoptera	Platypezidae	Agathomyia antennata	Detritivore	Mo Yang	Sponging Mouthparts	-	-
FIL-580	Hymenoptera	Ichneumonidae	Banchus sp.	Predator	Mo Yang	Chewing Mouthparts	-	-
FIL-581	Hymenoptera	Ichneumonidae	Hyposoter ebeninus	Predator	Mo Yang	Chewing Mouthparts	-	Parasitism
FIL-582	Hymenoptera	Ichneumonidae	Zaglyptus multicolor	Predator	Mo Yang	Chewing Mouthparts	-	Parasitism
FIL-583	Hymenoptera	Ichneumonidae	Casinaria sp.	Predator	Mo Yang	Chewing Mouthparts	-	Parasitism
FIL-584	Hymenoptera	Ichneumonidae	Echthromorpha agrestoria	Predator	Mo Yang	Chewing Mouthparts	-	Parasitism
FIL-585	Hymenoptera	Proctotrupidae	Proctotrupes gravidator	Predator	Mo Yang	Chewing Mouthparts	-	Parasitism
FIL-586	Hymenoptera	Ichneumonidae	Setanta compta	Predator	Mo Yang	Chewing Mouthparts	-	Parasitism
FIL-587	Hymenoptera	Ichneumonidae	Enizemum ornatum	Predator	Mo Yang	Chewing Mouthparts	-	Parasitism
FIL-588	Hymenoptera	Ichneumonidae	Ophion luteus (Linnaeus)	Predator	Mo Yang	Chewing Mouthparts	-	Parasitism
FIL-589	Hymenoptera	Ichneumonidae	Lysibia nana	Predator	Mo Yang	Chewing Mouthparts	-	Parasitism
FIL-590	Hymenoptera	Ichneumonidae	Oedemopsis scabricula	Predator	Mo Yang	Chewing Mouthparts	-	Parasitism
FIL-591	Hymenoptera	Ichneumonidae	Gotra marginata	Predator	Mo Yang	Chewing Mouthparts	-	Parasitism
FIL-592	Hymenoptera	Ichneumonidae	Pimpla sp.	Predator	Mo Yang	Chewing Mouthparts	-	Parasitism
FIL-593	Hymenoptera	Ichneumonidae	Xanthopimpla punctata	Predator	Mo Yang	Chewing Mouthparts	-	Parasitism
FIL-594	Hymenoptera	Ichneumonidae	Goryphus basilaris	Predator	Mo Yang	Chewing Mouthparts	-	Parasitism
FIL-595	Hymenoptera	Ichneumonidae	Xanthopimpla clavata	Predator	Mo Yang	Chewing Mouthparts	-	Parasitism
FIL-596	Hymenoptera	Ichneumonidae	Heteropelma amictum	Predator	Mo Yang	Chewing Mouthparts	-	Parasitism
FIL-597	Hymenoptera	Trichogrammatidae	Trichogrammatidae	Predator	Mo Yang	Chewing Mouthparts	-	Parasitism
FIL-598	Hymenoptera	Encyrtidae	Encyrtus aurantii	Predator	Mo Yang	Chewing Mouthparts	-	Parasitism
FIL-599	Hymenoptera	Encyrtidae	Callipteroma sexguttata	Predator	Mo Yang	Chewing Mouthparts	-	Parasitism
FIL-600	Hymenoptera	Torymidae	Podagrion mantis	Predator	Mo Yang	Chewing Mouthparts	-	Parasitism
FIL-601	Hymenoptera	Evaniidae	Evaniella sp.	Predator	Mo Yang	Chewing Mouthparts	-	Parasitism
FIL-602	Hymenoptera	Evaniidae	Evania appendigaster	Predator	Mo Yang	Chewing Mouthparts	-	Parasitism
FIL-603	Hymenoptera	Argidae	Arge similis	Herbivore	Mo Yang	Chewing Mouthparts	Xiao, G. R. (Ed.). (1992). Forest Insects of China (2nd ed.). China Forestry Publishing House.	-
FIL-604	Hymenoptera	Pompilidae	Macromerella honesta	Predator	Mo Yang	Chewing Mouthparts	-	-
FIL-605	Hymenoptera	Pompilidae	Batozonellus maculifrons	Predator	Mo Yang	Chewing Mouthparts	-	-
FIL-606	Hymenoptera	Pompilidae	Cyphononyx fulvognathus	Predator	Mo Yang	Chewing Mouthparts	-	-
FIL-607	Hymenoptera	Chrysididae	Stilbum cyanurum	Predator	Mo Yang	Chewing Mouthparts	-	-
FIL-608	Hymenoptera	Chrysididae	Chrysis smaragdula	Predator	Mo Yang	Chewing Mouthparts	-	-
FIL-609	Hymenoptera	Vespidae	Rhynchium brunneum	Predator	Mo Yang	Chewing Mouthparts	Li, T.S. Economic Insect Fauna of China, Fasc. 30: Hymenoptera, Vespoidea [in Chinese]. Beijing: Science Press, 1985.	-
FIL-610	Hymenoptera	Vespidae	Rhynchium quinquecinctum	Predator	Mo Yang	Chewing Mouthparts	Li, T.S. Economic Insect Fauna of China, Fasc. 30: Hymenoptera, Vespoidea [in Chinese]. Beijing: Science Press, 1986.	-
FIL-611	Hymenoptera	Vespidae	Discoelius zonalis	Predator	Mo Yang	Chewing Mouthparts	Li, T.S. Economic Insect Fauna of China, Fasc. 30: Hymenoptera, Vespoidea [in Chinese]. Beijing: Science Press, 1987.	-
FIL-612	Hymenoptera	Vespidae	Polistes rothneyi	Omnivore	Mo Yang	Chewing Mouthparts	Li, T.S. Economic Insect Fauna of China, Fasc. 30: Hymenoptera, Vespoidea [in Chinese]. Beijing: Science Press, 1988.	-
FIL-613	Hymenoptera	Vespidae	Polistes gallicus	Omnivore	Mo Yang	Chewing Mouthparts	Li, T.S. Economic Insect Fauna of China, Fasc. 30: Hymenoptera, Vespoidea [in Chinese]. Beijing: Science Press, 1989.	-
FIL-614	Hymenoptera	Vespidae	Polistes formosanus	Omnivore	Mo Yang	Chewing Mouthparts	Li, T.S. Economic Insect Fauna of China, Fasc. 30: Hymenoptera, Vespoidea [in Chinese]. Beijing: Science Press, 1990.	-
FIL-615	Hymenoptera	Vespidae	Polistes olivaceus	Omnivore	Mo Yang	Chewing Mouthparts	Li, T.S. Economic Insect Fauna of China, Fasc. 30: Hymenoptera, Vespoidea [in Chinese]. Beijing: Science Press, 1991.	-
FIL-616	Hymenoptera	Vespidae	Vespula koreensis	Omnivore	Mo Yang	Chewing Mouthparts	Li, T.S. Economic Insect Fauna of China, Fasc. 30: Hymenoptera, Vespoidea [in Chinese]. Beijing: Science Press, 1992.	-
FIL-617	Hymenoptera	Vespidae	Delta pyriforme	Predator	Mo Yang	Chewing Mouthparts	Li, T.S. Economic Insect Fauna of China, Fasc. 30: Hymenoptera, Vespoidea [in Chinese]. Beijing: Science Press, 1993.	-
FIL-618	Hymenoptera	Vespidae	Allorhynchium chinense	Predator	Mo Yang	Chewing Mouthparts	Li, T.S. Economic Insect Fauna of China, Fasc. 30: Hymenoptera, Vespoidea [in Chinese]. Beijing: Science Press, 1994.	-
FIL-619	Hymenoptera	Vespidae	Euodynerus dantici	Predator	Mo Yang	Chewing Mouthparts	Li, T.S. Economic Insect Fauna of China, Fasc. 30: Hymenoptera, Vespoidea [in Chinese]. Beijing: Science Press, 1995.	-
FIL-620	Hymenoptera	Vespidae	Eumenes punctatus	Predator	Mo Yang	Chewing Mouthparts	Li, T.S. Economic Insect Fauna of China, Fasc. 30: Hymenoptera, Vespoidea [in Chinese]. Beijing: Science Press, 1996.	-
FIL-621	Hymenoptera	Vespidae	Ropalidia variegata	Omnivore	Mo Yang	Chewing Mouthparts	Li, T.S. Economic Insect Fauna of China, Fasc. 30: Hymenoptera, Vespoidea [in Chinese]. Beijing: Science Press, 1997.	-
FIL-622	Hymenoptera	Vespidae	Vespa soror	Omnivore	Mo Yang	Chewing Mouthparts	Li, T.S. Economic Insect Fauna of China, Fasc. 30: Hymenoptera, Vespoidea [in Chinese]. Beijing: Science Press, 1998.	-
FIL-623	Hymenoptera	Vespidae	Vespa affinis	Omnivore	Mo Yang	Chewing Mouthparts	Li, T.S. Economic Insect Fauna of China, Fasc. 30: Hymenoptera, Vespoidea [in Chinese]. Beijing: Science Press, 1999.	-
FIL-624	Hymenoptera	Vespidae	Provespa anomala	Omnivore	Mo Yang	Chewing Mouthparts	Li, T.S. Economic Insect Fauna of China, Fasc. 30: Hymenoptera, Vespoidea [in Chinese]. Beijing: Science Press, 2000.	-
FIL-625	Hymenoptera	Vespidae	Stenodyneriellus sp.	Omnivore	Mo Yang	Chewing Mouthparts	Li, T.S. Economic Insect Fauna of China, Fasc. 30: Hymenoptera, Vespoidea [in Chinese]. Beijing: Science Press, 2001.	-
FIL-626	Hymenoptera	Crabronidae	Liris ducalis	Predator	Mo Yang	Chewing Mouthparts	-	-
FIL-627	Hymenoptera	Crabronidae	Liris subtessellatus	Predator	Mo Yang	Chewing Mouthparts	-	-
FIL-628	Hymenoptera	Crabronidae	Cerceris arenaria	Predator	Mo Yang	Chewing Mouthparts	-	-
FIL-629	Hymenoptera	Ichneumonidae	Charops bicolor	Predator	Mo Yang	Chewing Mouthparts	-	The larvae are endoparasitoids that develop by feeding internally on host tissues, leading to host death upon larval maturation.
FIL-630	Hymenoptera	Crabronidae	Ectemnius continuus	Predator	Mo Yang	Chewing Mouthparts	-	-
FIL-631	Hymenoptera	Crabronidae	Liris aurulentus	Predator	Mo Yang	Chewing Mouthparts	-	-
FIL-632	Hymenoptera	Ichneumonidae	Gelis areator	Predator	Mo Yang	Chewing Mouthparts	-	Parasitism
FIL-633	Hymenoptera	Ichneumonidae	Ichneumon lugens	Predator	Mo Yang	Chewing Mouthparts	-	Parasitism
FIL-634	Hymenoptera	Ichneumonidae	Diplazon scutatorius	Predator	Mo Yang	Chewing Mouthparts	-	Parasitism
FIL-635	Hymenoptera	Ichneumonidae	Diplazon tetragonus	Predator	Mo Yang	Chewing Mouthparts	-	Parasitism
FIL-636	Hymenoptera	Leucospidae	Leucospis gigas	Predator	Mo Yang	Chewing Mouthparts	-	Parasitism
FIL-637	Hymenoptera	Leucospidae	Leucospis petiolata	Predator	Mo Yang	Chewing Mouthparts	-	Parasitism
FIL-638	Hymenoptera	Chalcididae	Brachymeria femorata	Predator	Mo Yang	Chewing Mouthparts	-	Parasitism
FIL-639	Hymenoptera	Chalcididae	Brachymeria minuta	Predator	Mo Yang	Chewing Mouthparts	-	Parasitism
FIL-640	Hymenoptera	Chalcididae	Dirhinus schwarzi	Predator	Mo Yang	Chewing Mouthparts	-	Parasitism
FIL-641	Hymenoptera	Chalcididae	Antrocephalusrubripedus	Predator	Mo Yang	Chewing Mouthparts	-	Parasitism
FIL-642	Hymenoptera	Braconidae	Cotesia glomerata	Predator	Mo Yang	Chewing Mouthparts	He, J.H.; Chen, X.X.; Ma, Y. Fauna Sinica, Insecta Vol. 18: Hymenoptera, Braconidae (I) [in Chinese]. Beijing: Science Press, 2000.	Parasitism
FIL-643	Hymenoptera	Ichneumonidae	Enicospilus melanocarpus	Predator	Mo Yang	Chewing Mouthparts	-	Parasitism
FIL-644	Hymenoptera	Ichneumonidae	Gelis areator	Predator	Mo Yang	Chewing Mouthparts	-	Parasitism
FIL-645	Hymenoptera	Ichneumonidae	Leptobatopsis indica	Predator	Mo Yang	Chewing Mouthparts	-	Parasitism
FIL-646	Hymenoptera	Ichneumonidae	Gotra octocinctus	Predator	Mo Yang	Chewing Mouthparts	-	Parasitism
FIL-647	Hymenoptera	Trigonalidae	Taeniogonalos fasciata	Predator	Mo Yang	Chewing Mouthparts	-	Parasitism
FIL-648	Hymenoptera	Scoliidae	Megascolia azurea	Predator	Mo Yang	Chewing Mouthparts	-	Parasitism
FIL-649	Hymenoptera	Scoliidae	Liacos erythrosoma	Predator	Mo Yang	Chewing Mouthparts	-	Parasitism
FIL-650	Hymenoptera	Scoliidae	Phalerimeris phalerata	Predator	Mo Yang	Chewing Mouthparts	-	Parasitism
FIL-651	Hymenoptera	Scoliidae	Scolia superciliaris	Predator	Mo Yang	Chewing Mouthparts	-	Parasitism
FIL-652	Hymenoptera	Scoliidae	Scolia clypeata	Predator	Mo Yang	Chewing Mouthparts	-	Parasitism
FIL-653	Hymenoptera	Scoliidae	Campsomeriella annulata	Predator	Mo Yang	Chewing Mouthparts	-	Parasitism
FIL-654	Hymenoptera	Chalcididae	Brachymeria lasus	Predator	Mo Yang	Chewing Mouthparts	-	Parasitism
FIL-655	Hymenoptera	Chalcididae	Brachymeria podagrica	Predator	Mo Yang	Chewing Mouthparts	-	Parasitism
FIL-656	Hymenoptera	Pteromalidae	Cheiropachus quadrum	Predator	Mo Yang	Chewing Mouthparts	-	Parasitism
FIL-657	Hymenoptera	Pteromalidae	Callitula bicolor	Predator	Mo Yang	Chewing Mouthparts	-	Parasitism
FIL-658	Hymenoptera	Pteromalidae	Pteromalus puparum	Predator	Mo Yang	Chewing Mouthparts	-	Parasitism
FIL-659	Hymenoptera	Pteromalidae	Stenomalina gracilis	Predator	Mo Yang	Chewing Mouthparts	-	Parasitism
FIL-660	Hymenoptera	Pteromalidae	Mesopolobus tibialis	Predator	Mo Yang	Chewing Mouthparts	-	Parasitism
FIL-661	Hymenoptera	Tanaostigmatidae	Tanaostigmatidae gen. sp.	Predator	Mo Yang	Chewing Mouthparts	-	Parasitism
FIL-662	Hymenoptera	Tenthredinidae	Nesoselandria morio	Herbivore	Mo Yang	Chewing Mouthparts	-	-
FIL-663	Hymenoptera	Tenthredinidae	Pachyprotasis simulans	Herbivore	Mo Yang	Chewing Mouthparts	-	-
FIL-664	Hymenoptera	Tenthredinidae	Moricella rufonota	Herbivore	Mo Yang	Chewing Mouthparts	-	-
FIL-665	Hymenoptera	Tenthredinidae	Eriocampa	Herbivore	Mo Yang	Chewing Mouthparts	-	-
FIL-666	Hymenoptera	Tenthredinidae	Athalia rosae	Herbivore	Mo Yang	Chewing Mouthparts	-	-
FIL-667	Hymenoptera	Ichneumonidae	Diplazon laetatorius	Predator	Mo Yang	Chewing Mouthparts	-	-
FIL-668	Hymenoptera	Apidae	Apis cerana	Herbivore	Mo Yang	Chewing-lapping mouthparts	Wu, Y. R. (1965). Economic Insect Fauna of China. Fasc. 9. Hymenoptera: Apoidea. Science Press.	-
FIL-669	Hymenoptera	Apidae	Apis dorsata	Herbivore	Mo Yang	Chewing-lapping mouthparts	Wu, Y. R. (1965). Economic Insect Fauna of China. Fasc. 10. Hymenoptera: Apoidea. Science Press.	-
FIL-670	Hymenoptera	Apidae	Apis andreniformis	Herbivore	Mo Yang	Chewing-lapping mouthparts	Wu, Y. R. (1965). Economic Insect Fauna of China. Fasc. 11. Hymenoptera: Apoidea. Science Press.	-
FIL-671	Hymenoptera	Apidae	Amegilla mesopyrrha	Herbivore	Mo Yang	Chewing-lapping mouthparts	Wu, Y. R. (1965). Economic Insect Fauna of China. Fasc. 12. Hymenoptera: Apoidea. Science Press.	-
FIL-672	Hymenoptera	Apidae	Amegilla calceifera	Herbivore	Mo Yang	Chewing-lapping mouthparts	Wu, Y. R. (1965). Economic Insect Fauna of China. Fasc. 13. Hymenoptera: Apoidea. Science Press.	-
FIL-673	Hymenoptera	Apidae	Thyreus himalayensis	Herbivore	Mo Yang	Chewing-lapping mouthparts	Wu, Y. R. (1965). Economic Insect Fauna of China. Fasc. 14. Hymenoptera: Apoidea. Science Press.	-
FIL-674	Hymenoptera	Megachilidae	Coelioxys afer	Predator	Mo Yang	Chewing-lapping mouthparts	-	-
FIL-675	Hymenoptera	Megachilidae	Hoplitis leucomelana	Herbivore	Mo Yang	Chewing-lapping mouthparts	-	-
FIL-676	Hymenoptera	Megachilidae	Euaspis polynesia	Predator	Mo Yang	Chewing-lapping mouthparts	-	-
FIL-677	Hymenoptera	Megachilidae	Megachile centuncularis	Herbivore	Mo Yang	Chewing-lapping mouthparts	-	-
FIL-678	Hymenoptera	Megachilidae	Megachile leachella	Herbivore	Mo Yang	Chewing-lapping mouthparts	-	-
FIL-679	Hymenoptera	Megachilidae	Megachile sculpturalis	Herbivore	Mo Yang	Chewing-lapping mouthparts	-	-
FIL-680	Hymenoptera	Megachilidae	Heriades sauteri	Herbivore	Mo Yang	Chewing-lapping mouthparts	-	-
FIL-681	Hymenoptera	Braconidae	Diaeretiella rapae	Predator	Mo Yang	Chewing Mouthparts	He, J.H.; Chen, X.X.; Ma, Y. Fauna Sinica, Insecta Vol. 18: Hymenoptera, Braconidae (I) [in Chinese]. Beijing: Science Press, 2000.	Parasitism
FIL-682	Hymenoptera	Braconidae	Chelonus	Predator	Mo Yang	Chewing Mouthparts	He, J.H.; Chen, X.X.; Ma, Y. Fauna Sinica, Insecta Vol. 18: Hymenoptera, Braconidae (I) [in Chinese]. Beijing: Science Press, 2000.	Parasitism
FIL-683	Hymenoptera	Braconidae	Phanerotoma flava	Predator	Mo Yang	Chewing Mouthparts	He, J.H.; Chen, X.X.; Ma, Y. Fauna Sinica, Insecta Vol. 18: Hymenoptera, Braconidae (I) [in Chinese]. Beijing: Science Press, 2000.	Parasitism
FIL-684	Hymenoptera	Braconidae	Homolobus annulicornis	Predator	Mo Yang	Chewing Mouthparts	He, J.H.; Chen, X.X.; Ma, Y. Fauna Sinica, Insecta Vol. 18: Hymenoptera, Braconidae (I) [in Chinese]. Beijing: Science Press, 2001.	Parasitism
FIL-685	Hymenoptera	Braconidae	Homolobus infumator	Predator	Mo Yang	Chewing Mouthparts	He, J.H.; Chen, X.X.; Ma, Y. Fauna Sinica, Insecta Vol. 18: Hymenoptera, Braconidae (I) [in Chinese]. Beijing: Science Press, 2002.	Parasitism
FIL-686	Hymenoptera	Braconidae	Aleiodes praetor	Predator	Mo Yang	Chewing Mouthparts	He, J.H.; Chen, X.X.; Ma, Y. Fauna Sinica, Insecta Vol. 18: Hymenoptera, Braconidae (I) [in Chinese]. Beijing: Science Press, 2003.	Parasitism
FIL-687	Hymenoptera	Braconidae	Aleiodes gastritor	Predator	Mo Yang	Chewing Mouthparts	He, J.H.; Chen, X.X.; Ma, Y. Fauna Sinica, Insecta Vol. 18: Hymenoptera, Braconidae (I) [in Chinese]. Beijing: Science Press, 2004.	Parasitism
FIL-688	Hymenoptera	Braconidae	Aleiodes leptofemur	Predator	Mo Yang	Chewing Mouthparts	He, J.H.; Chen, X.X.; Ma, Y. Fauna Sinica, Insecta Vol. 18: Hymenoptera, Braconidae (I) [in Chinese]. Beijing: Science Press, 2005.	Parasitism
FIL-689	Hymenoptera	Braconidae	Macrocentrus collaris	Predator	Mo Yang	Chewing Mouthparts	He, J.H.; Chen, X.X.; Ma, Y. Fauna Sinica, Insecta Vol. 18: Hymenoptera, Braconidae (I) [in Chinese]. Beijing: Science Press, 2006.	Parasitism
FIL-690	Hymenoptera	Braconidae	Zele albiditarsus	Predator	Mo Yang	Chewing Mouthparts	He, J.H.; Chen, X.X.; Ma, Y. Fauna Sinica, Insecta Vol. 18: Hymenoptera, Braconidae (I) [in Chinese]. Beijing: Science Press, 2007.	Parasitism
FIL-691	Hymenoptera	Gasteruptiidae	Gasteruptiidae gen. sp.	Predator	Mo Yang	Chewing Mouthparts	-	Parasitism
FIL-692	Hymenoptera	Halictidae	Halictus rubicundus	Herbivore	Mo Yang	Chewing Mouthparts	-	-
FIL-693	Hymenoptera	Halictidae	Sphecodes monilicornis	Predator	Mo Yang	Chewing Mouthparts	-	Parasitism
FIL-694	Hymenoptera	Halictidae	Lasioglossum albescens	Herbivore	Mo Yang	Chewing Mouthparts	-	-
FIL-695	Hymenoptera	Ichneumonidae	Eurycryptus unicolor	Predator	Mo Yang	Chewing Mouthparts	-	Parasitism
FIL-696	Hymenoptera	Braconidae	Meteorus rubens	Predator	Mo Yang	Chewing Mouthparts	He, J.H.; Chen, X.X.; Ma, Y. Fauna Sinica, Insecta Vol. 18: Hymenoptera, Braconidae (I) [in Chinese]. Beijing: Science Press, 2007.	Parasitism
FIL-697	Hymenoptera	Braconidae	Meteorus colon	Predator	Mo Yang	Chewing Mouthparts	He, J.H.; Chen, X.X.; Ma, Y. Fauna Sinica, Insecta Vol. 18: Hymenoptera, Braconidae (I) [in Chinese]. Beijing: Science Press, 2008.	Parasitism
FIL-698	Hymenoptera	Braconidae	Meteorus pulchricornis	Predator	Mo Yang	Chewing Mouthparts	He, J.H.; Chen, X.X.; Ma, Y. Fauna Sinica, Insecta Vol. 18: Hymenoptera, Braconidae (I) [in Chinese]. Beijing: Science Press, 2009.	Parasitism
FIL-699	Hymenoptera	Braconidae	Microgaster sp.	Predator	Mo Yang	Chewing Mouthparts	He, J.H.; Chen, X.X.; Ma, Y. Fauna Sinica, Insecta Vol. 18: Hymenoptera, Braconidae (I) [in Chinese]. Beijing: Science Press, 2010.	Parasitism
FIL-700	Hymenoptera	Braconidae	Cremnops desertor	Predator	Mo Yang	Chewing Mouthparts	He, J.H.; Chen, X.X.; Ma, Y. Fauna Sinica, Insecta Vol. 18: Hymenoptera, Braconidae (I) [in Chinese]. Beijing: Science Press, 2011.	Parasitism
FIL-701	Hymenoptera	Braconidae	Cotesia glomerata	Predator	Mo Yang	Chewing Mouthparts	He, J.H.; Chen, X.X.; Ma, Y. Fauna Sinica, Insecta Vol. 18: Hymenoptera, Braconidae (I) [in Chinese]. Beijing: Science Press, 2012.	Parasitism
FIL-702	Hymenoptera	Braconidae	Cotesia vestalis	Predator	Mo Yang	Chewing Mouthparts	He, J.H.; Chen, X.X.; Ma, Y. Fauna Sinica, Insecta Vol. 18: Hymenoptera, Braconidae (I) [in Chinese]. Beijing: Science Press, 2013.	Parasitism
FIL-703	Hymenoptera	Braconidae	Aleiodes praetor	Predator	Mo Yang	Chewing Mouthparts	He, J.H.; Chen, X.X.; Ma, Y. Fauna Sinica, Insecta Vol. 18: Hymenoptera, Braconidae (I) [in Chinese]. Beijing: Science Press, 2014.	Parasitism
FIL-704	Hymenoptera	Braconidae	Charmon cruentatus	Predator	Mo Yang	Chewing Mouthparts	He, J.H.; Chen, X.X.; Ma, Y. Fauna Sinica, Insecta Vol. 18: Hymenoptera, Braconidae (I) [in Chinese]. Beijing: Science Press, 2015.	Parasitism
FIL-705	Hymenoptera	Braconidae	Pygostolus sp.	Predator	Mo Yang	Chewing Mouthparts	He, J.H.; Chen, X.X.; Ma, Y. Fauna Sinica, Insecta Vol. 18: Hymenoptera, Braconidae (I) [in Chinese]. Beijing: Science Press, 2016.	Parasitism
FIL-706	Hymenoptera	Crabronidae	Rhopalum coarctatum	Predator	Mo Yang	Chewing Mouthparts	-	-
FIL-707	Hymenoptera	Sphecidae	Sceliphron deforme	Predator	Mo Yang	Chewing Mouthparts	-	-
FIL-708	Hymenoptera	Sphecidae	Sceliphron madraspatanum	Predator	Mo Yang	Chewing Mouthparts	-	-
FIL-709	Hymenoptera	Sphecidae	Sceliphron javanum	Predator	Mo Yang	Chewing Mouthparts	-	-
FIL-710	Hymenoptera	Sphecidae	Sphex subtruncatus	Predator	Mo Yang	Chewing Mouthparts	-	-
FIL-711	Hymenoptera	Sphecidae	Isodontia nigella	Predator	Mo Yang	Chewing Mouthparts	-	-
FIL-712	Hymenoptera	Sphecidae	Ammophila clavus	Predator	Mo Yang	Chewing Mouthparts	-	-
FIL-713	Hymenoptera	Sphecidae	Ammophila sabulosa	Predator	Mo Yang	Chewing Mouthparts	-	-
FIL-714	Hymenoptera	Ampulicidae	Ampulex compressa	Predator	Mo Yang	Chewing Mouthparts	-	-
FIL-715	Hymenoptera	Crabronidae	Trirogma caerulea	Predator	Mo Yang	Chewing Mouthparts	-	-
FIL-716	Hymenoptera	Apidae	Ceratina fuliginosa	Herbivore	Mo Yang	Chewing-lapping mouthparts	-	-
FIL-717	Hymenoptera	Apidae	Ceratina smaragdula	Herbivore	Mo Yang	Chewing-lapping mouthparts	-	-
FIL-718	Hymenoptera	Apidae	Ceratina dentipes	Herbivore	Mo Yang	Chewing-lapping mouthparts	-	-
FIL-719	Hymenoptera	Apidae	Ceratina cognata	Herbivore	Mo Yang	Chewing-lapping mouthparts	-	-
FIL-720	Hymenoptera	Apidae	Ceratina cyanea	Herbivore	Mo Yang	Chewing-lapping mouthparts	-	-
FIL-721	Hymenoptera	Apidae	Ceratina compacta	Herbivore	Mo Yang	Chewing-lapping mouthparts	-	-
FIL-722	Hymenoptera	Apidae	Amegilla zonata	Herbivore	Mo Yang	Chewing-lapping mouthparts	-	-
FIL-723	Hymenoptera	Halictidae	Nomia thoracica	Herbivore	Mo Yang	Chewing-lapping mouthparts	-	-
FIL-724	Hymenoptera	Formicidae	Ochetellus glaber	Omnivore	Mo Yang	Chewing Mouthparts	Tang, J., Li, C., & Huang, E. Y. (1995). Economic Insect Fauna of China. Fasc. 47. Hymenoptera: Formicidae (1). Science Press.	-
FIL-725	Hymenoptera	Formicidae	Technomyrmex albipes	Omnivore	Mo Yang	Chewing Mouthparts	Tang, J., Li, C., & Huang, E. Y. (1995). Economic Insect Fauna of China. Fasc. 47. Hymenoptera: Formicidae (2). Science Press.	-
FIL-726	Hymenoptera	Formicidae	Brachyponera luteipes	Omnivore	Mo Yang	Chewing Mouthparts	Tang, J., Li, C., & Huang, E. Y. (1995). Economic Insect Fauna of China. Fasc. 47. Hymenoptera: Formicidae (3). Science Press.	-
FIL-727	Hymenoptera	Formicidae	Paratopula ceylonica	Omnivore	Mo Yang	Chewing Mouthparts	Tang, J., Li, C., & Huang, E. Y. (1995). Economic Insect Fauna of China. Fasc. 47. Hymenoptera: Formicidae (4). Science Press.	-
FIL-728	Hymenoptera	Formicidae	Odontoponera sp.	Omnivore	Mo Yang	Chewing Mouthparts	Tang, J., Li, C., & Huang, E. Y. (1995). Economic Insect Fauna of China. Fasc. 47. Hymenoptera: Formicidae (5). Science Press.	-
FIL-729	Hymenoptera	Formicidae	Monomorium pharaonis	Omnivore	Mo Yang	Chewing Mouthparts	Tang, J., Li, C., & Huang, E. Y. (1995). Economic Insect Fauna of China. Fasc. 47. Hymenoptera: Formicidae (6). Science Press.	-
FIL-730	Hymenoptera	Formicidae	Ectomomyrmex javanus	Predator	Mo Yang	Chewing Mouthparts	Tang, J., Li, C., & Huang, E. Y. (1995). Economic Insect Fauna of China. Fasc. 47. Hymenoptera: Formicidae (7). Science Press.	-
FIL-731	Hymenoptera	Formicidae	Messor aciculatus	Omnivore	Mo Yang	Chewing Mouthparts	Tang, J., Li, C., & Huang, E. Y. (1995). Economic Insect Fauna of China. Fasc. 47. Hymenoptera: Formicidae (8). Science Press.	-
FIL-732	Hymenoptera	Formicidae	Odontomachus simillimus	Predator	Mo Yang	Chewing Mouthparts	Tang, J., Li, C., & Huang, E. Y. (1995). Economic Insect Fauna of China. Fasc. 47. Hymenoptera: Formicidae (9). Science Press.	-
FIL-733	Hymenoptera	Formicidae	Odontomachus simillimus	Predator	Mo Yang	Chewing Mouthparts	Tang, J., Li, C., & Huang, E. Y. (1995). Economic Insect Fauna of China. Fasc. 47. Hymenoptera: Formicidae (10). Science Press.	-
FIL-734	Hymenoptera	Formicidae	Leptogenys diminuta	Predator	Mo Yang	Chewing Mouthparts	Tang, J., Li, C., & Huang, E. Y. (1995). Economic Insect Fauna of China. Fasc. 47. Hymenoptera: Formicidae (11). Science Press.	-
FIL-735	Hymenoptera	Formicidae	Plagiolepis pygmaea	Omnivore	Mo Yang	Chewing Mouthparts	Tang, J., Li, C., & Huang, E. Y. (1995). Economic Insect Fauna of China. Fasc. 47. Hymenoptera: Formicidae (12). Science Press.	-
FIL-736	Hymenoptera	Formicidae	Plagiolepis alluaudi	Omnivore	Mo Yang	Chewing Mouthparts	Tang, J., Li, C., & Huang, E. Y. (1995). Economic Insect Fauna of China. Fasc. 47. Hymenoptera: Formicidae (13). Science Press.	-
FIL-737	Hymenoptera	Formicidae	Paratrechina longicornis	Omnivore	Mo Yang	Chewing Mouthparts	Tang, J., Li, C., & Huang, E. Y. (1995). Economic Insect Fauna of China. Fasc. 47. Hymenoptera: Formicidae (14). Science Press.	-
FIL-738	Hymenoptera	Formicidae	Pheidole parva	Omnivore	Mo Yang	Chewing Mouthparts	Tang, J., Li, C., & Huang, E. Y. (1995). Economic Insect Fauna of China. Fasc. 47. Hymenoptera: Formicidae (15). Science Press.	-
FIL-739	Hymenoptera	Formicidae	Pheidole megacephala	Omnivore	Mo Yang	Chewing Mouthparts	Tang, J., Li, C., & Huang, E. Y. (1995). Economic Insect Fauna of China. Fasc. 47. Hymenoptera: Formicidae (16). Science Press.	-
FIL-740	Hymenoptera	Formicidae	Pheidole indica	Omnivore	Mo Yang	Chewing Mouthparts	Tang, J., Li, C., & Huang, E. Y. (1995). Economic Insect Fauna of China. Fasc. 47. Hymenoptera: Formicidae (17). Science Press.	-
FIL-741	Hymenoptera	Formicidae	Oecophylla smaragdina	Predator	Mo Yang	Chewing Mouthparts	Tang, J., Li, C., & Huang, E. Y. (1995). Economic Insect Fauna of China. Fasc. 47. Hymenoptera: Formicidae (18). Science Press.	-
FIL-742	Hymenoptera	Formicidae	Dorylus orientalis	Omnivore	Mo Yang	Chewing Mouthparts	Tang, J., Li, C., & Huang, E. Y. (1995). Economic Insect Fauna of China. Fasc. 47. Hymenoptera: Formicidae (19). Science Press.	-
FIL-743	Hymenoptera	Formicidae	Camponotus habereri	Omnivore	Mo Yang	Chewing Mouthparts	Tang, J., Li, C., & Huang, E. Y. (1995). Economic Insect Fauna of China. Fasc. 47. Hymenoptera: Formicidae (20). Science Press.	-
FIL-744	Hymenoptera	Formicidae	Camponotus vagus	Omnivore	Mo Yang	Chewing Mouthparts	Tang, J., Li, C., & Huang, E. Y. (1995). Economic Insect Fauna of China. Fasc. 47. Hymenoptera: Formicidae (21). Science Press.	-
FIL-745	Hymenoptera	Formicidae	Camponotus singularis	Omnivore	Mo Yang	Chewing Mouthparts	Tang, J., Li, C., & Huang, E. Y. (1995). Economic Insect Fauna of China. Fasc. 47. Hymenoptera: Formicidae (22). Science Press.	-
FIL-746	Hymenoptera	Formicidae	Camponotus substitutus	Omnivore	Mo Yang	Chewing Mouthparts	Tang, J., Li, C., & Huang, E. Y. (1995). Economic Insect Fauna of China. Fasc. 47. Hymenoptera: Formicidae (23). Science Press.	-
FIL-747	Hymenoptera	Formicidae	Camponotus albosparsus	Omnivore	Mo Yang	Chewing Mouthparts	Tang, J., Li, C., & Huang, E. Y. (1995). Economic Insect Fauna of China. Fasc. 47. Hymenoptera: Formicidae (24). Science Press.	-
FIL-748	Hymenoptera	Formicidae	Camponotus nicobarensis	Omnivore	Mo Yang	Chewing Mouthparts	Tang, J., Li, C., & Huang, E. Y. (1995). Economic Insect Fauna of China. Fasc. 47. Hymenoptera: Formicidae (25). Science Press.	-
FIL-749	Hymenoptera	Formicidae	Camponotus japonicus	Omnivore	Mo Yang	Chewing Mouthparts	Tang, J., Li, C., & Huang, E. Y. (1995). Economic Insect Fauna of China. Fasc. 47. Hymenoptera: Formicidae (26). Science Press.	-
FIL-750	Hymenoptera	Formicidae	Camponotus mitis	Omnivore	Mo Yang	Chewing Mouthparts	Tang, J., Li, C., & Huang, E. Y. (1995). Economic Insect Fauna of China. Fasc. 47. Hymenoptera: Formicidae (27). Science Press.	-
FIL-751	Hymenoptera	Formicidae	Monomorium floricola	Omnivore	Mo Yang	Chewing Mouthparts	Tang, J., Li, C., & Huang, E. Y. (1995). Economic Insect Fauna of China. Fasc. 47. Hymenoptera: Formicidae (28). Science Press.	-
FIL-752	Hymenoptera	Formicidae	Camponotus vitiosus	Omnivore	Mo Yang	Chewing Mouthparts	Tang, J., Li, C., & Huang, E. Y. (1995). Economic Insect Fauna of China. Fasc. 47. Hymenoptera: Formicidae (29). Science Press.	-
FIL-753	Hymenoptera	Formicidae	Anoplolepis gracilipes	Omnivore	Mo Yang	Chewing Mouthparts	Tang, J., Li, C., & Huang, E. Y. (1995). Economic Insect Fauna of China. Fasc. 47. Hymenoptera: Formicidae (30). Science Press.	-
FIL-754	Hymenoptera	Formicidae	Brachymyrmex patagonicus	Omnivore	Mo Yang	Chewing Mouthparts	Tang, J., Li, C., & Huang, E. Y. (1995). Economic Insect Fauna of China. Fasc. 47. Hymenoptera: Formicidae (31). Science Press.	-
FIL-755	Hymenoptera	Formicidae	Iridomyrmex anceps	Omnivore	Mo Yang	Chewing Mouthparts	Tang, J., Li, C., & Huang, E. Y. (1995). Economic Insect Fauna of China. Fasc. 47. Hymenoptera: Formicidae (32). Science Press.	-
FIL-756	Hymenoptera	Formicidae	Polyrhachis demangei	Omnivore	Mo Yang	Chewing Mouthparts	Tang, J., Li, C., & Huang, E. Y. (1995). Economic Insect Fauna of China. Fasc. 47. Hymenoptera: Formicidae (33). Science Press.	-
FIL-757	Hymenoptera	Formicidae	Polyrhachis armata	Omnivore	Mo Yang	Chewing Mouthparts	Tang, J., Li, C., & Huang, E. Y. (1995). Economic Insect Fauna of China. Fasc. 47. Hymenoptera: Formicidae (34). Science Press.	-
FIL-758	Hymenoptera	Formicidae	Polyrhachis dives	Omnivore	Mo Yang	Chewing Mouthparts	Tang, J., Li, C., & Huang, E. Y. (1995). Economic Insect Fauna of China. Fasc. 47. Hymenoptera: Formicidae (35). Science Press.	-
FIL-759	Hymenoptera	Formicidae	Pristomyrmex punctatus	Predator	Mo Yang	Chewing Mouthparts	Tang, J., Li, C., & Huang, E. Y. (1995). Economic Insect Fauna of China. Fasc. 47. Hymenoptera: Formicidae (36). Science Press.	-
FIL-760	Hymenoptera	Formicidae	Tetraponera nitida	Herbivore	Mo Yang	Chewing Mouthparts	Tang, J., Li, C., & Huang, E. Y. (1995). Economic Insect Fauna of China. Fasc. 47. Hymenoptera: Formicidae (37). Science Press.	-
FIL-761	Hymenoptera	Formicidae	Tetraponera nigra	Herbivore	Mo Yang	Chewing Mouthparts	Tang, J., Li, C., & Huang, E. Y. (1995). Economic Insect Fauna of China. Fasc. 47. Hymenoptera: Formicidae (38). Science Press.	-
FIL-762	Hymenoptera	Formicidae	Tetraponera rufonigra	Herbivore	Mo Yang	Chewing Mouthparts	Tang, J., Li, C., & Huang, E. Y. (1995). Economic Insect Fauna of China. Fasc. 47. Hymenoptera: Formicidae (39). Science Press.	-
FIL-763	Hymenoptera	Formicidae	Tetraponera allaborans	Herbivore	Mo Yang	Chewing Mouthparts	Tang, J., Li, C., & Huang, E. Y. (1995). Economic Insect Fauna of China. Fasc. 47. Hymenoptera: Formicidae (40). Science Press.	-
FIL-764	Hymenoptera	Formicidae	Crematogaster biroi	Omnivore	Mo Yang	Chewing Mouthparts	Tang, J., Li, C., & Huang, E. Y. (1995). Economic Insect Fauna of China. Fasc. 47. Hymenoptera: Formicidae (41). Science Press.	-
FIL-765	Hymenoptera	Formicidae	Crematogaster artifex	Omnivore	Mo Yang	Chewing Mouthparts	Tang, J., Li, C., & Huang, E. Y. (1995). Economic Insect Fauna of China. Fasc. 47. Hymenoptera: Formicidae (42). Science Press.	-
FIL-766	Hymenoptera	Formicidae	Tetramorium bicarinatum	Omnivore	Mo Yang	Chewing Mouthparts	Tang, J., Li, C., & Huang, E. Y. (1995). Economic Insect Fauna of China. Fasc. 47. Hymenoptera: Formicidae (43). Science Press.	-
FIL-767	Hymenoptera	Formicidae	Diacamma rugosum	Predator	Mo Yang	Chewing Mouthparts	Tang, J., Li, C., & Huang, E. Y. (1995). Economic Insect Fauna of China. Fasc. 47. Hymenoptera: Formicidae (44). Science Press.	-
FIL-768	Hymenoptera	Agaonidae	Eupristina sp.	Predator	Mo Yang	Chewing Mouthparts	-	Parasitism
FIL-769	Ephemeroptera	Baetidae	Cloeon dipterum	Detritivore	Mo Yang	Mouthpart Degeneration	-	-
FIL-770	Blattodea	Ectobiidae	Balta vilis	Omnivore	Qixuan Dai	Chewing Mouthparts	-	-
FIL-771	Blattodea	Ectobiidae	Megamareta pallidiola	Omnivore	Qixuan Dai	Chewing Mouthparts	-	-
FIL-772	Blattodea	Blattidae	Periplaneta fuliginosa	Omnivore	Qixuan Dai	Chewing Mouthparts	-	-
FIL-773	Blattodea	Ectobiidae	pseudophyllodromia laticeps	Omnivore	Qixuan Dai	Chewing Mouthparts	-	-
FIL-774	Blattodea	Ectobiidae	Phyllodromica sp.	Omnivore	Qixuan Dai	Chewing Mouthparts	-	-
FIL-775	Blattodea	Ectobiidae	Blattella germanica	Omnivore	Qixuan Dai	Chewing Mouthparts	-	-
FIL-776	Blattodea	Ectobiidae	Blattella nipponica	Omnivore	Qixuan Dai	Chewing Mouthparts	-	-
FIL-777	Blattodea	Ectobiidae	Hemithyrsocera palliata	Omnivore	Qixuan Dai	Chewing Mouthparts	-	-
FIL-778	Blattodea	Ectobiidae	Blattella germanica	Omnivore	Qixuan Dai	Chewing Mouthparts	-	-
FIL-779	Blattodea	Blaberidae	Pseudophoraspis nebulosa	Omnivore	Qixuan Dai	Chewing Mouthparts	Wang, Z.; Yang, D.; Grootaert, P.; Wang, Y. Establishment of a new genus, Brephallus, with three new species (Diptera, Dolichopodidae, Medeterinae) from China. ZooKeys 2018, 770, 135-154.	-
FIL-780	Blattodea	Blaberidae	Perisphaerus sp.	Omnivore	Qixuan Dai	Chewing Mouthparts	Weihmann, T.; Wipfler, B.; Triesch, F;et al. Morphological, functional,and phylogenetic aspects of the head capsule of the cockroach Ergaula capucina (Insecta/Blattodea). PeerJ. 2022, 10, e12470.	-
FIL-781	Blattodea	Blaberidae	Pycnoscelus surinamensis	Omnivore	Qixuan Dai	Chewing Mouthparts	De luna, M.; Estrada-Álvarez, J.C.; Núñez-Bazán, R.;et al. The Surinam Cockroach, Pycnoscelus surinamensis (Linnaeus, 1758) (Insecta, Blattodea, Blaberidae) in Mexico: new records with the help of citizen science. Check List. 2025, 406-412.	-
FIL-782	Blattodea	Blaberidae	Pycnoscelus indicus	Omnivore	Qixuan Dai	Chewing Mouthparts	-	-
FIL-783	Blattodea	Ectobiidae	Balta notulata	Omnivore	Qixuan Dai	Chewing Mouthparts	-	-
FIL-784	Blattodea	Termitidae	Odontotermes sp.	Omnivore	Qixuan Dai	Chewing Mouthparts	-	-
FIL-785	Blattodea	Rhinotermitidae	Coptotermes sp.	Herbivore	Qixuan Dai	Chewing Mouthparts	-	-
FIL-786	Odonata	Libellulidae	Zyxomma petiolatum	Predator	Yewei Wang	Chewing Mouthparts	Yu, X.; Chen, X.Y.; Zhang, M. A Preliminary Guide of Taxonomy of Odonata. Bio-101. 2021, e1010677.	Adults are aerial insect hunters, while the nymphs are aquatic predators.
FIL-787	Odonata	Libellulidae	Pantala flavescens	Predator	Yewei Wang	Chewing Mouthparts	-	Adults are aerial insect hunters, while the nymphs are aquatic predators.
FIL-788	Odonata	Libellulidae	Orthetrum chrysis	Predator	Yewei Wang	Chewing Mouthparts	-	Adults are aerial insect hunters, while the nymphs are aquatic predators.
FIL-789	Odonata	Libellulidae	Orthetrum luzonicum	Predator	Yewei Wang	Chewing Mouthparts	-	Adults are aerial insect hunters, while the nymphs are aquatic predators.
FIL-790	Odonata	Libellulidae	Orthetrum sabina	Predator	Yewei Wang	Chewing Mouthparts	-	Adults are aerial insect hunters, while the nymphs are aquatic predators.
FIL-791	Odonata	Libellulidae	Orthetrum pruinosum	Predator	Yewei Wang	Chewing Mouthparts	-	Adults are aerial insect hunters, while the nymphs are aquatic predators.
FIL-792	Odonata	Libellulidae	Neurothemis fulvia	Predator	Yewei Wang	Chewing Mouthparts	-	Adults are aerial insect hunters, while the nymphs are aquatic predators.
FIL-793	Odonata	Libellulidae	Brachythemis contaminata	Predator	Yewei Wang	Chewing Mouthparts	-	Adults are aerial insect hunters, while the nymphs are aquatic predators.
FIL-794	Odonata	Platycnemididae	Copera marginipes	Predator	Yewei Wang	Chewing Mouthparts	-	Adults are aerial insect hunters, while the nymphs are aquatic predators.
FIL-795	Odonata	Gomphidae	Sinictinogomphus clavatus	Predator	Yewei Wang	Chewing Mouthparts	-	Adults are aerial insect hunters, while the nymphs are aquatic predators.
FIL-796	Odonata	Coenagrionidae	Pseudagrion pruinosum	Predator	Yewei Wang	Chewing Mouthparts	-	Adults are aerial insect hunters, while the nymphs are aquatic predators.
FIL-797	Odonata	Coenagrionidae	Ischnura aurora	Predator	Yewei Wang	Chewing Mouthparts	Cai, B.H. Insect Taxonomy,1st ed.; Chemical Industry Press: Beijing, China, 2017; pp. 1–1150.	Adults are aerial insect hunters, while the nymphs are aquatic predators.
FIL-798	Odonata	Coenagrionidae	Agriocnemis pygmaea	Predator	Yewei Wang	Chewing Mouthparts	-	Adults are aerial insect hunters, while the nymphs are aquatic predators.
FIL-799	Odonata	Coenagrionidae	Ischnura senegalensis	Predator	Yewei Wang	Chewing Mouthparts	-	Adults are aerial insect hunters, while the nymphs are aquatic predators.
FIL-800	Odonata	Aeshnidae	Anax guttatus	Predator	Yewei Wang	Chewing Mouthparts	Liu, B.L.; Yang, G.H.; Zhang, J.L.; et al. Study on Structure and Behavior of Larvae of Anax parthenope julius Brauer in Dali Area. J. Anhui Agric. Sci. 2018, 46(04), 83–85.	Adults are aerial insect hunters, while the nymphs are aquatic predators.
FIL-801	Mantodea	Amorphoscelidae	Amorphoscelis chinensis	Predator	Yewei Wang	Chewing Mouthparts	Yuan, R.; Zheng, B.; Li, Z.;et al. The chromosome-level genome of Chinese praying mantis Tenodera sinensis (Mantodea: Mantidae) reveals its biology as a predator. GigaScience. 2022, 12, giad090.	Both adults and nymphs possess specialized raptorial forelegs for capturing prey and typical chewing mouthparts, providing direct morphological evidence of their obligate Predator habit.
FIL-802	Mantodea	Mantidae	Statilia maculata	Predator	Yewei Wang	Chewing Mouthparts	-	Both adults and nymphs possess specialized raptorial forelegs for capturing prey and typical chewing mouthparts, providing direct morphological evidence of their obligate Predator habit.
FIL-803	Mantodea	Mantidae	Statilia nemoralis	Predator	Yewei Wang	Chewing Mouthparts	-	Both adults and nymphs possess specialized raptorial forelegs for capturing prey and typical chewing mouthparts, providing direct morphological evidence of their obligate Predator habit.
FIL-804	Mantodea	Mantidae	Tenodera angustipennis	Predator	Yewei Wang	Chewing Mouthparts	-	Both adults and nymphs possess specialized raptorial forelegs for capturing prey and typical chewing mouthparts, providing direct morphological evidence of their obligate Predator habit.
FIL-805	Mantodea	Mantidae	Hierodula patellifera	Predator	Yewei Wang	Chewing Mouthparts	-	Both adults and nymphs possess specialized raptorial forelegs for capturing prey and typical chewing mouthparts, providing direct morphological evidence of their obligate Predator habit.
FIL-806	Mantodea	Mantidae	Statilia apicalis	Predator	Yewei Wang	Chewing Mouthparts	-	Both adults and nymphs possess specialized raptorial forelegs for capturing prey and typical chewing mouthparts, providing direct morphological evidence of their obligate Predator habit.
FIL-807	Mantodea	Hymenopodidae	Creobroter gemmatus	Predator	Yewei Wang	Chewing Mouthparts	-	Both adults and nymphs possess specialized raptorial forelegs for capturing prey and typical chewing mouthparts, providing direct morphological evidence of their obligate Predator habit.
FIL-808	Mantodea	Hymenopodidae	Acromantis japonica	Predator	Yewei Wang	Chewing Mouthparts	-	Both adults and nymphs possess specialized raptorial forelegs for capturing prey and typical chewing mouthparts, providing direct morphological evidence of their obligate Predator habit.
FIL-809	Mantodea	Hymenopodidae	Spilomantis occipitalis	Predator	Yewei Wang	Chewing Mouthparts	-	Both adults and nymphs possess specialized raptorial forelegs for capturing prey and typical chewing mouthparts, providing direct morphological evidence of their obligate Predator habit.
FIL-810	Mantodea	Liturgusidae	Theopompa ophthalmica	Predator	Yewei Wang	Chewing Mouthparts	-	Both adults and nymphs possess specialized raptorial forelegs for capturing prey and typical chewing mouthparts, providing direct morphological evidence of their obligate Predator habit.
FIL-811	Dermaptera	Anisolabididae	Euborellia annulipes	Omnivore	Yewei Wang	Chewing Mouthparts	Chen, Y.X.; Ma, W.Z. Fauna Sinica: Insecta (Vol. 35): Dermaptera; Science Press: Beijing, China, 2004; pp. 1–420.	-
FIL-812	Dermaptera	Labiduridae	Nala lividipes	Omnivore	Yewei Wang	Chewing Mouthparts	Chen, Y.X.; Ma, W.Z. Fauna Sinica: Insecta (Vol. 35): Dermaptera; Science Press: Beijing, China, 2004; pp. 1–420.	-
FIL-813	Dermaptera	Labiduridae	Labidura riparia	Omnivore	Yewei Wang	Chewing Mouthparts	Chen, Y.X.; Ma, W.Z. Fauna Sinica: Insecta (Vol. 35): Dermaptera; Science Press: Beijing, China, 2004; pp. 1–420.	-
FIL-814	Dermaptera	Spongiphoridae	Labia minor	Omnivore	Yewei Wang	Chewing Mouthparts	Chen, Y.X.; Ma, W.Z. Fauna Sinica: Insecta (Vol. 35): Dermaptera; Science Press: Beijing, China, 2004; pp. 1–420.	-
FIL-815	Dermaptera	Forficulidae	Forficula auricularia	Omnivore	Yewei Wang	Chewing Mouthparts	Chen, Y.X.; Ma, W.Z. Fauna Sinica: Insecta (Vol. 35): Dermaptera; Science Press: Beijing, China, 2004; pp. 1–420.	-
FIL-816	Dermaptera	Rhipiphoridae	hypurgus humeralis	Omnivore	Yewei Wang	Chewing Mouthparts	Chen, Y.X.; Ma, W.Z. Fauna Sinica: Insecta (Vol. 35): Dermaptera; Science Press: Beijing, China, 2004; pp. 1–420.	-
FIL-817	Coleoptera	Mycetophagidae	Typhaea sp.	Detritivore	Yewei Wang	Chewing Mouthparts	-	-
FIL-818	Coleoptera	Mycetophagidae	Litargus balteatus	Detritivore	Yewei Wang	Chewing Mouthparts	-	-
FIL-819	Coleoptera	Carabidae	Heptodonta posticalis	Predator	Yewei Wang	Chewing Mouthparts	-	-
FIL-820	Coleoptera	Carabidae	Pheropsophus jessoensis	Predator	Yewei Wang	Chewing Mouthparts	Wang, Y.X.; Zhang, H.R.; Xia, P.L.; et al.Predation function and dispersal ability of Pheropsophusjessoensis against Spodoptera litura. J. South Agric. 2023, 54(12), 3610–3618.	-
FIL-821	Coleoptera	Curculionidae	Sipalinus gigas	Herbivore	Yewei Wang	Chewing Mouthparts	He, Z.H.; Chai, X.M.; Zhang, J.F.; et al. Study on Biology Hyposipalus gigas Favricas. J. Zhejiang For. Sci. Technol. 1993, 13(05), 36–37+52.	-
FIL-822	Coleoptera	Carabidae	Metacolpodes buchanani	Predator	Yewei Wang	Chewing Mouthparts	Yu, G.Y. Ecological Atlas of Beijing Beetles; Science Press: Beijing, China, 2020; pp. 1–402.	-
FIL-823	Coleoptera	Carabidae	Pterostichus sp.	Predator	Yewei Wang	Chewing Mouthparts	Yu, G.Y. Ecological Atlas of Beijing Beetles; Science Press: Beijing, China, 2020; pp. 1–402.	-
FIL-824	Coleoptera	Carabidae	Chlaenius bioculatus	Predator	Yewei Wang	Chewing Mouthparts	Chen, Y.H.; Chen, Y.M.Studics on bionmics and Predator effect of Chlaenius bioculatus Motschulsky. In Proceedings of the National Symposium on Biological Control; Institute of Biological Control, Chinese Academy of Agricultural Sciences; Plant Protection Institute, Fujian Academy of Agricultural Sciences, Eds.; Science Press: Beijing, China, 1991; pp. 87–88.	-
FIL-825	Coleoptera	Carabidae	Chlaenius tetragonoderus	Predator	Yewei Wang	Chewing Mouthparts	Cai, B.H. Insect Taxonomy (Volume II); Science Press: Beijing, China, 1985; pp. 1–270.	-
FIL-826	Coleoptera	Carabidae	Drypta lineola	Predator	Yewei Wang	Chewing Mouthparts	Chen, Y.X.; Ma, W.Z. Fauna Sinica: Insecta (Vol. 35): Dermaptera; Science Press: Beijing, China, 2004; pp. 1–420.	-
FIL-827	Coleoptera	Carabidae	Planetes puncticeps	Predator	Yewei Wang	Chewing Mouthparts	Chen, Y.X.; Ma, W.Z. Fauna Sinica: Insecta (Vol. 35): Dermaptera; Science Press: Beijing, China, 2004; pp. 1–420.	-
FIL-828	Coleoptera	Carabidae	Coptodera chaudoiri	Predator	Yewei Wang	Chewing Mouthparts	Chen, Y.X.; Ma, W.Z. Fauna Sinica: Insecta (Vol. 35): Dermaptera; Science Press: Beijing, China, 2004; pp. 1–420.	-
FIL-829	Coleoptera	Carabidae	Agonum gracilipes	Predator	Yewei Wang	Chewing Mouthparts	Chen, Y.X.; Ma, W.Z. Fauna Sinica: Insecta (Vol. 35): Dermaptera; Science Press: Beijing, China, 2004; pp. 1–420.	-
FIL-830	Coleoptera	Erotylidae	Anadastus ruficeps	Detritivore	Yewei Wang	Chewing Mouthparts	Zhao, Y.C. Economic Insect Fauna of China: Coleoptera·Tenebrionidae; Science Press: Beijing, China, 1963; p. 166.	-
FIL-831	Coleoptera	Erotylidae	Tetraphala excisa	Detritivore	Yewei Wang	Chewing Mouthparts	Zhao, Y.C. Economic Insect Fauna of China: Coleoptera·Tenebrionidae; Science Press: Beijing, China, 1963; p. 166.	-
FIL-832	Coleoptera	Erotylidae	Amblyopus vittatus	Detritivore	Yewei Wang	Chewing Mouthparts	Zhao, Y.C. Economic Insect Fauna of China: Coleoptera·Tenebrionidae; Science Press: Beijing, China, 1963; p. 166.	-
FIL-833	Coleoptera	Erotylidae	Pharaxonotha kirschii	Herbivore	Yewei Wang	Chewing Mouthparts	Zhao, Y.C. Economic Insect Fauna of China: Coleoptera·Tenebrionidae; Science Press: Beijing, China, 1963; p. 166.	-
FIL-834	Coleoptera	Scarabaeidae	Pentodon idiota	Herbivore	Yewei Wang	Chewing Mouthparts	Zhang, Z.L. Economic Insect Fauna of China; Science Press: Beijing, China, 1984; pp. 91–92.	-
FIL-835	Coleoptera	Scarabaeidae	Protaetia fusca	Omnivore	Yewei Wang	Chewing Mouthparts	Zhang, Z.L. Economic Insect Fauna of China; Science Press: Beijing, China, 1984; pp. 91–92.	-
FIL-836	Coleoptera	Scarabaeidae	Catharsius molossus	Omnivore	Yewei Wang	Chewing Mouthparts	Zhang, Z.L. Economic Insect Fauna of China; Science Press: Beijing, China, 1984; pp. 91–92.	-
FIL-837	Coleoptera	Scarabaeidae	Anomala rufiventris	Herbivore	Yewei Wang	Chewing Mouthparts	Zhang, Z.L. Economic Insect Fauna of China; Science Press: Beijing, China, 1984; pp. 91–92.	-
FIL-838	Coleoptera	Scarabaeidae	Anomala antiqua	Herbivore	Yewei Wang	Chewing Mouthparts	Zhang, Z.L. Economic Insect Fauna of China; Science Press: Beijing, China, 1984; pp. 91–92.	-
FIL-839	Coleoptera	Scarabaeidae	Phaeaphodius rectus	Detritivore	Yewei Wang	Chewing Mouthparts	Li, C. Comparative Morphology of the Five Larvae of Aphodiinae and Notes on Phaeaphodius rectus Motschulsky Biology (Insecta: Coleoptera:Scarabaeidae) [D]; Shenyang Agricultural University: Shenyang, China, 2019.	-
FIL-840	Coleoptera	Scarabaeidae	Trypoxylus dichotomus	Detritivore	Yewei Wang	Chewing Mouthparts	Yin, H.; Ren, G.D. Morphological Study on the Mouthparts of AdultSaprophagous Scarab Beetles (Coleoptera:Scarabaeoidea). Acta Zootaxonomica Sinica. 2005, 30(02), 103–110.	-
FIL-841	Coleoptera	Scarabaeidae	Euselates magna	Herbivore	Yewei Wang	Chewing Mouthparts	Li, S.; Bai, M.; Wang, X.L.; et al. Adaptive evolution and functional analysis of the mouthpartsof Predator flower chafers ( Coleoptera: Scarabaeidae:Cetoniinae: Cremastocheilini). Chin. J. Appl. Entomol. 2013, 50(04), 974–980.	-
FIL-842	Coleoptera	Tenebrionidae	Cerogria janthinipennis	Herbivore	Yewei Wang	Chewing Mouthparts	Hu, Y.P.Study on the Darkling Beetles Diversity (Coleoptera: Tenebrionidae) in Ningxia Lingwu Baijitan National Nature Reserve [D]; Ningxia University: Yinchuan, China, 2013.	-
FIL-843	Coleoptera	Elateridae	Agrypnus sp.	Herbivore	Yewei Wang	Chewing Mouthparts	-	-
FIL-844	Coleoptera	Tenebrionidae	Alphitobius laevigatus	Omnivore	Yewei Wang	Chewing Mouthparts	Wang, D.X.; Zhang, R.J.; Bai, C.Q.; et al.Survey of occurrence and distribution of Alphitobius diaperinus and Alphitobius laevigatus in seventy-nine prefecture-level cities of eleven provinces in China. J. Henan Univ. Technol. (Nat. Sci. Ed.). 2018, 39(01), 104–109.	-
FIL-845	Coleoptera	Tenebrionidae	Alphitobius diaperinus	Omnivore	Yewei Wang	Chewing Mouthparts	Wang, D.X.; Zhang, R.J.; Bai, C.Q.; et al.Survey of occurrence and distribution of Alphitobius diaperinus and Alphitobius laevigatus in seventy-nine prefecture-level cities of eleven provinces in China. J. Henan Univ. Technol. (Nat. Sci. Ed.). 2018, 39(01), 104–109.	-
FIL-846	Coleoptera	Tenebrionidae	Uloma sp.	Omnivore	Yewei Wang	Chewing Mouthparts	-	-
FIL-847	Coleoptera	Tenebrionidae	Strongylium erythrocephalum	Herbivore	Yewei Wang	Chewing Mouthparts	-	-
FIL-848	Coleoptera	Tenebrionidae	Gonocephalum persimile	Detritivore	Yewei Wang	Chewing Mouthparts	Yu, Y.Z.; Dai, J.X.; Ren, G.D.The form on seven species of larvae of Gonocephalum (Coleoptera: Tenebrionidae). J. Ningxia Agric. Coll. 2000, 21(01), 1–6.	-
FIL-849	Coleoptera	Tenebrionidae	Luprops orientalis	Detritivore	Yewei Wang	Chewing Mouthparts	Hu, Y.P.Study on the Darkling Beetles Diversity (Coleoptera: Tenebrionidae) in Ningxia Lingwu Baijitan National Nature Reserve [D]; Ningxia University: Yinchuan, China, 2013.	-
FIL-850	Coleoptera	Tenebrionidae	Tenebrio molitor	Omnivore	Yewei Wang	Chewing Mouthparts	He, W. Breeding technology of Tenebrio molitor. J. Contemp. Livest. Poultry Husb. 1997, 17(10), 24.	-
FIL-851	Coleoptera	Tenebrionidae	Opatrum sabulosum	Herbivore	Yewei Wang	Chewing Mouthparts	Jia, L.; Ren, G.D.; Zhang, J.Y.Diversity and faunal composition of Tenebrionidae from Alxa Plateau. Biodivers. Sci. 2016, 24(12), 1341–1344.	-
FIL-852	Coleoptera	Tenebrionidae	Opatrum subaratum	Herbivore	Yewei Wang	Chewing Mouthparts	Yu, Y.; Ren, G.D.Comparative Morphological Research of Mouthpart Structure fromDarkling Beetles（Coleoptera：Tenebrionidae）（Part I）. J. Hebei Univ. (Nat. Sci. Ed.). 2005, 25(03), 305–312.	-
FIL-853	Coleoptera	Pyrochroidae	Morpholycus sp.	Predator	Yewei Wang	Chewing Mouthparts	Yu, Y.; Ren, G.D.Comparative Morphological Research of Mouthpart Structure fromDarkling Beetles（Coleoptera：Tenebrionidae）（Part I）. J. Hebei Univ. (Nat. Sci. Ed.). 2005, 25(03), 305–312.	-
FIL-854	Coleoptera	Pyrochroidae	Pyrochroa serraticornis	Omnivore	Yewei Wang	Chewing Mouthparts	Molfini, M.; Bologna, A.M. Larval features of the Italian endemic Pyrochroa serraticornis kiesenwetteri Fairmaire, 1849 (Coleoptera: Pyrochroidae: Pyrochroinae) solve taxonomic uncertainties. Zootaxa, 2023, 5339(3), 285–290.	-
FIL-855	Coleoptera	Histeridae	Platysoma elongatum	Predator	Yewei Wang	Chewing Mouthparts	Zhou, H.Z.; Luo, T.H.; Yu, X.D. Fauna Sinica: Insecta (Vol. 75): Coleoptera: Histeroidea: Sphaeritidae, Synteliidae, Histeridae ; Science Press: Beijing, China, 2022; pp. 1–724.	-
FIL-856	Coleoptera	Histeridae	Atholus bimaculatus	Predator	Yewei Wang	Chewing Mouthparts	Zhou, H.Z.; Luo, T.H.; Yu, X.D. Fauna Sinica: Insecta (Vol. 75): Coleoptera: Histeroidea: Sphaeritidae, Synteliidae, Histeridae ; Science Press: Beijing, China, 2022; pp. 1–724.	-
FIL-857	Coleoptera	Histeridae	Hister bissexstriatus	Predator	Yewei Wang	Chewing Mouthparts	Zhou, H.Z.; Luo, T.H.; Yu, X.D. Fauna Sinica: Insecta (Vol. 75): Coleoptera: Histeroidea: Sphaeritidae, Synteliidae, Histeridae ; Science Press: Beijing, China, 2022; pp. 1–724.	-
FIL-858	Coleoptera	Histeridae	Paromalus parallelepipedus	Predator	Yewei Wang	Chewing Mouthparts	Zhou, H.Z.; Luo, T.H.; Yu, X.D. Fauna Sinica: Insecta (Vol. 75): Coleoptera: Histeroidea: Sphaeritidae, Synteliidae, Histeridae ; Science Press: Beijing, China, 2022; pp. 1–724.	-
FIL-859	Coleoptera	Cleridae	Omadius mediofaciatus	Predator	Yewei Wang	Chewing Mouthparts	Kolibáč, J.; Perkovský, E.E. The first record of a predaceous clerid beetle (Coleoptera: Cleridae) from the Cretaceous Taimyr amber. Cretaceous Research. 2025, 168, 106076.	-
FIL-860	Coleoptera	Lampyridae	Cultellunguis perpallens	Predator	Yewei Wang	Chewing Mouthparts	-	-
FIL-861	Coleoptera	Cantharidae	Cantharis rufa	Predator	Yewei Wang	Chewing Mouthparts	-	-
FIL-862	Coleoptera	Hydrophilidae	Anacaena limbata	Detritivore	Yewei Wang	Chewing Mouthparts	Jia, F.L.; Zhao, L. Two Newly Recorded Species of the Genus Anacaena(Coleoptera: Hydrophilidae) from China. Acta Zootaxonomica Sinica. 2008, 33(03), 222–224.	-
FIL-863	Coleoptera	Hydrophilidae	Hydrophilus acuminatus	Detritivore	Yewei Wang	Chewing Mouthparts	-	-
FIL-864	Coleoptera	Erotylidae	Erotylidae sp.	Detritivore	Yewei Wang	Chewing Mouthparts	-	-
FIL-865	Coleoptera	Dytiscidae	Copelatus sp.	Predator	Yewei Wang	Chewing Mouthparts	K.B., M.; M.B., B. The unusual occurrence of aquatic beetles in amber: Copelatus aphroditae Balke, n. sp. and Copelatus predaveterus Miller, n. sp. (Insecta: Coleoptera: Dytiscidae: Copelatinae). Proc. Entomol. Soc. Wash. 2003, 105(4), 809–815.	-
FIL-866	Coleoptera	Dytiscidae	Cybister tripunctatus	Predator	Yewei Wang	Chewing Mouthparts	-	-
FIL-867	Coleoptera	Laemophloeidae	Placonotus testaceus	Detritivore	Yewei Wang	Chewing Mouthparts	-	-
FIL-868	Coleoptera	Laemophloeidae	Cryptolestes pusillus	Omnivore	Yewei Wang	Chewing Mouthparts	Shen, Z.P. Identification of common stored-grain pests of Coleoptera through images—V. Tribolium castaneum, Tribolium confusum, Cryptolestes pusillus, Cryptolestes ferrugineus, Gibbium psylloides. J. Grain Storage. 1983, 12(06), 48–53.	-
FIL-869	Coleoptera	Cerambycidae	Desisa subfasciata	Herbivore	Yewei Wang	Chewing Mouthparts	Zhang, K.; Ji, B.Z.; Liu, S.W.; et al.Taxonomic study on the larvae of longicorn beetles in Nanjing. J. Nanjing For. Univ. (Nat. Sci. Ed.). 2012, 36(05), 102–108.	-
FIL-870	Coleoptera	Cerambycidae	Rhaphuma gracilipes	Herbivore	Yewei Wang	Chewing Mouthparts	Chen, S.X.; Xie, Y.Z.; Deng, G.F. Economic Insect Fauna of China (Vol. 1): Coleoptera: Cerambycidae; Science Press: Beijing, China, 1959; pp. 79–98.	-
FIL-871	Coleoptera	Cerambycidae	Xystrocera globosa	Herbivore	Yewei Wang	Chewing Mouthparts	Chen, S.X.; Xie, Y.Z.; Deng, G.F. Economic Insect Fauna of China (Vol. 1): Coleoptera: Cerambycidae; Science Press: Beijing, China, 1959; pp. 79–98.	-
FIL-872	Coleoptera	Cerambycidae	Moechotypa suffusa	Herbivore	Yewei Wang	Chewing Mouthparts	Chen, S.X.; Xie, Y.Z.; Deng, G.F. Economic Insect Fauna of China (Vol. 1): Coleoptera: Cerambycidae; Science Press: Beijing, China, 1959; pp. 79–98.	-
FIL-873	Coleoptera	Cerambycidae	Coptops annulipes	Herbivore	Yewei Wang	Chewing Mouthparts	Chen, S.X.; Xie, Y.Z.; Deng, G.F. Economic Insect Fauna of China (Vol. 1): Coleoptera: Cerambycidae; Science Press: Beijing, China, 1959; pp. 79–98.	-
FIL-874	Coleoptera	Cerambycidae	Saperda sp.	Herbivore	Yewei Wang	Chewing Mouthparts	Jiang, S.N.; Pu, F.J.; Hua, L.Z. Economic Insect Fauna of China (Vol. 35): Coleoptera: Cerambycidae (III); Science Press: Beijing, China, 1985; pp. 1–189.	-
FIL-875	Coleoptera	Cerambycidae	Dorysthenes granulosus(Thomson)	Herbivore	Yewei Wang	Chewing Mouthparts	Liu, C.T.; Guan, K.H.; Tong, X. Mouthpart structure and sensilla of the adult of Dorysthenes granulosus (Thomson) (Coleoptera: Cerambycidae). J. Biosaf. (Chin. & Engl. Ed.). 2025, 34(2), 197–204.	-
FIL-876	Coleoptera	Cerambycidae	Exocentrus alboguttatus	Herbivore	Yewei Wang	Chewing Mouthparts	Yan, X.Y. Morphology and Function study of Mouthpartsand Genitalia Structure on Cerambycidae(Coleoptera) [D]; Southwest University: Chongqing, China, 2018.	-
FIL-877	Coleoptera	Cerambycidae	Pterolophia bigibbera	Herbivore	Yewei Wang	Chewing Mouthparts	Yan, X.Y. Morphology and Function study of Mouthpartsand Genitalia Structure on Cerambycidae(Coleoptera) [D]; Southwest University: Chongqing, China, 2018.	-
FIL-878	Coleoptera	Cerambycidae	Pterolophia annulata	Herbivore	Yewei Wang	Chewing Mouthparts	Jiang, S.N.; Pu, F.J.; Hua, L.Z. Economic Insect Fauna of China (Vol. 35): Coleoptera: Cerambycidae (III) ; Science Press: Beijing, China, 1985; pp. 6–176.	-
FIL-879	Coleoptera	Cerambycidae	Nupserha fricator	Herbivore	Yewei Wang	Chewing Mouthparts	Jiang, S.N.; Pu, F.J.; Hua, L.Z. Economic Insect Fauna of China (Vol. 35): Coleoptera: Cerambycidae (III) ; Science Press: Beijing, China, 1985; pp. 6–176.	-
FIL-880	Coleoptera	Cerambycidae	Batocera rubus	Herbivore	Yewei Wang	Chewing Mouthparts	Jiang, S.N.; Pu, F.J.; Hua, L.Z. Economic Insect Fauna of China (Vol. 35): Coleoptera: Cerambycidae (III) ; Science Press: Beijing, China, 1985; pp. 6–176.	-
FIL-881	Coleoptera	Cerambycidae	Xylotrechus buqueti	Herbivore	Yewei Wang	Chewing Mouthparts	Jiang, S.N.; Pu, F.J.; Hua, L.Z. Economic Insect Fauna of China (Vol. 35): Coleoptera: Cerambycidae (III) ; Science Press: Beijing, China, 1985; pp. 6–176.	-
FIL-882	Coleoptera	Cerambycidae	Xylotrechus colonus	Herbivore	Yewei Wang	Chewing Mouthparts	Jiang, S.N.; Pu, F.J.; Hua, L.Z. Economic Insect Fauna of China (Vol. 35): Coleoptera: Cerambycidae (III) ; Science Press: Beijing, China, 1985; pp. 6–176.	-
FIL-883	Coleoptera	Cerambycidae	Xylotrechus subscalaris	Herbivore	Yewei Wang	Chewing Mouthparts	Jiang, S.N.; Pu, F.J.; Hua, L.Z. Economic Insect Fauna of China (Vol. 35): Coleoptera: Cerambycidae (III) ; Science Press: Beijing, China, 1985; pp. 6–176.	-
FIL-884	Coleoptera	Cerambycidae	Leiopus stillatus	Herbivore	Yewei Wang	Chewing Mouthparts	Jiang, S.N.; Pu, F.J.; Hua, L.Z. Economic Insect Fauna of China (Vol. 35): Coleoptera: Cerambycidae (III) ; Science Press: Beijing, China, 1985; pp. 6–176.	-
FIL-885	Coleoptera	Cerambycidae	Oberea fuscipennis	Herbivore	Yewei Wang	Chewing Mouthparts	Zhang, J.Q. Biological Properties and Spatial Pattern of Oberes fuscipennis. J. Southwest Jiaotong Univ. 2002, 37(04), 353–356.	-
FIL-886	Coleoptera	Cerambycidae	Aegolipton marginale	Herbivore	Yewei Wang	Chewing Mouthparts	Jiang, S.N.; Pu, F.J.; Hua, L.Z. Economic Insect Fauna of China (Vol. 35): Coleoptera: Cerambycidae (III) ; Science Press: Beijing, China, 1985; pp. 6–176.	-
FIL-887	Coleoptera	Cerambycidae	Priotyrannus closteroides	Herbivore	Yewei Wang	Chewing Mouthparts	Jiang, S.N.; Pu, F.J.; Hua, L.Z. Economic Insect Fauna of China (Vol. 35): Coleoptera: Cerambycidae (III) ; Science Press: Beijing, China, 1985; pp. 6–176.	-
FIL-888	Coleoptera	Cerambycidae	Graphisurus fasciatus	Herbivore	Yewei Wang	Chewing Mouthparts	Jiang, S.N.; Pu, F.J.; Hua, L.Z. Economic Insect Fauna of China (Vol. 35): Coleoptera: Cerambycidae (III) ; Science Press: Beijing, China, 1985; pp. 6–176.	-
FIL-889	Coleoptera	Cerambycidae	Achryson sp.	Herbivore	Yewei Wang	Chewing Mouthparts	Jiang, S.N.; Pu, F.J.; Hua, L.Z. Economic Insect Fauna of China (Vol. 35): Coleoptera: Cerambycidae (III) ; Science Press: Beijing, China, 1985; pp. 6–176.	-
FIL-890	Coleoptera	Cerambycidae	Ceresium sinicum	Herbivore	Yewei Wang	Chewing Mouthparts	Jiang, S.N.; Pu, F.J.; Hua, L.Z. Economic Insect Fauna of China (Vol. 35): Coleoptera: Cerambycidae (III) ; Science Press: Beijing, China, 1985; pp. 6–176.	-
FIL-891	Coleoptera	Cerambycidae	Elaphidion mucronatum	Herbivore	Yewei Wang	Chewing Mouthparts	Jiang, S.N.; Pu, F.J.; Hua, L.Z. Economic Insect Fauna of China (Vol. 35): Coleoptera: Cerambycidae (III) ; Science Press: Beijing, China, 1985; pp. 6–176.	-
FIL-892	Coleoptera	Cerambycidae	Chlorophorus annulatus	Herbivore	Yewei Wang	Chewing Mouthparts	Jiang, S.N.; Pu, F.J.; Hua, L.Z. Economic Insect Fauna of China (Vol. 35): Coleoptera: Cerambycidae (III) ; Science Press: Beijing, China, 1985; pp. 6–176.	-
FIL-893	Coleoptera	Cerambycidae	Chlorophorus annularis	Herbivore	Yewei Wang	Chewing Mouthparts	Huang, N.K. Study on Biological Characteristics of Chlorophorus annularis and Quarantine Treatment Technology of Bamboo Products [D]; Hunan Agricultural University: Changsha, Hunan, China, 2014.	-
FIL-894	Coleoptera	Cerambycidae	Chlorophorus diadema	Herbivore	Yewei Wang	Chewing Mouthparts	Cao, C.J.; Lei, Y.S.; Luo, Y.Q.; et al. Risk analysis of Chlorophorus diadema. J. For. Pest Dis. China. 2010, 29(03), 7–9.	-
FIL-895	Coleoptera	Cerambycidae	Pseudoterinaea bicoloripes	Herbivore	Yewei Wang	Chewing Mouthparts	Jiang, S.N.; Pu, F.J.; Hua, L.Z. Economic Insect Fauna of China (Vol. 35): Coleoptera: Cerambycidae (III) ; Science Press: Beijing, China, 1985; pp. 6–176.	-
FIL-896	Coleoptera	Cerambycidae	Coptops lichenea	Herbivore	Yewei Wang	Chewing Mouthparts	Yan, X.Y.Morphology and Function study of Mouthpartsand Genitalia Structure on Cerambycidae(Coleoptera) [D]; Southwest University: Chongqing, China, 2018.	-
FIL-897	Coleoptera	Cerambycidae	Asemum striatum	Herbivore	Yewei Wang	Chewing Mouthparts	Fan, L.C.; Shi, Y.; Jiang, S.W.; et al. Study on the species of Cerambycidae (Insecta: Coleoptera) carrying Bursaphelenchus xylophilus in Liaoning Province. J. For. Res. 2021, 34(06), 174–181.	-
FIL-898	Coleoptera	Oedemeridae	Nacerdes melanura	Detritivore	Yewei Wang	Chewing Mouthparts	Jiang, S.N.; Pu, F.J.; Hua, L.Z. Economic Insect Fauna of China (Vol. 35): Coleoptera: Cerambycidae (III) ; Science Press: Beijing, China, 1985; pp. 6–176.	-
FIL-899	Coleoptera	Nitidulidae	Cyllodes ater	Detritivore	Yewei Wang	Chewing Mouthparts	Shi, X.L.; Li, Z.H.Advances in bionomics and control of the Nitidulidae （Coleoptera）. Chin. Bull. Entomol. 2002, 39(02), 92–97.	-
FIL-900	Coleoptera	Nitidulidae	Epuraea luteola	Detritivore	Yewei Wang	Chewing Mouthparts	Shi, X.L.; Li, Z.H.Advances in bionomics and control of the Nitidulidae （Coleoptera）. Chin. Bull. Entomol. 2002, 39(02), 92–97.	-
FIL-901	Coleoptera	Nitidulidae	Glischrochilus japonius	Detritivore	Yewei Wang	Chewing Mouthparts	Guo, Z.B.; Cui, J.X.; Yan, G.S.; et al. Adult Morphology of Librodor Japonicus. J. Henan For. Sci. Technol. 2016, 36(03), 7–10+21.	-
FIL-902	Coleoptera	Nitidulidae	Phenolia picta	Detritivore	Yewei Wang	Chewing Mouthparts	Du, H.; Wu, J.; Wei, L.Z.; et al. Molecular identification and integrated management of newly discovered Phenolia picta ingrape-producing regions of the middle and lower reaches of the Yangtze River. South China Fruits. 2025, 54(05), 126–129.	-
FIL-903	Coleoptera	Chrysomelidae	Heteraspis lewisii	Herbivore	Yewei Wang	Chewing Mouthparts	Sun, Y.Z.; Qi, J.; Li, H. A preliminary study on Xanthogaleruca luteola (Müller, 1766) (Insecta: Coleoptera: Chrysomelidae). Plant Prot. 1992, 18(04), 16–17.	-
FIL-904	Coleoptera	Chrysomelidae	Psylliode sp.	Herbivore	Yewei Wang	Chewing Mouthparts	-	-
FIL-905	Coleoptera	Chrysomelidae	Sphenoraia nebulosa	Herbivore	Yewei Wang	Chewing Mouthparts	Yu, P.Y.; Wang, S.Y.; Yang, X.K. Economic Insect Fauna of China (Vol. 54): Coleoptera: Chrysomeloidea (II); Science Press: Beijing, China, 1996; p. 169.	-
FIL-906	Coleoptera	Chrysomelidae	Altica oleracea	Herbivore	Yewei Wang	Chewing Mouthparts	Nadein, K.S. On the taxonomy and classification of the genus Psylliodes Latreille, 1825 (Insecta: Coleoptera: Chrysomelidae: Galerucinae). Zootaxa. 2007, 1568, 1–36.	-
FIL-907	Coleoptera	Chrysomelidae	Haplosomoides annamita	Herbivore	Yewei Wang	Chewing Mouthparts	Lin, Z.H.; Chen, Q.J.; Ji, C.C.; et al. Study on biological characteristics of Galerucella grisescens (Joannis). Chin. Tob. Sci. 2005, 26(03), 41–44.	-
FIL-908	Coleoptera	Chrysomelidae	Atrachya menetriesii	Herbivore	Yewei Wang	Chewing Mouthparts	Xu, S.H.; Zhang, J.; Chen, A.L.; et al. A preliminary survey of Atrachya menetriesi (Faldermann, 1835) (Insecta: Coleoptera: Chrysomelidae) — a new pest of potato in Qinghai Province. China Plant Prot. 2014, 34(11), 56–57+85.	-
FIL-909	Coleoptera	Chrysomelidae	Megabruchidius dorsalis	Herbivore	Yewei Wang	Chewing Mouthparts	Li, Y.; Zhang, R.Z.; Guo, J.J. Biological characteristics of Bruchidius dorsalis (Fabricius, 1792) (Insecta: Coleoptera: Chrysomelidae: Bruchinae) [C]; Chinese Society of Plant Protection, Eds.; Proceedings of the 50th Anniversary Celebration of the Establishment of Chinese Society of Plant Protection and 2012 Academic Annual Conference; Key Laboratory of Mountain Agricultural Pests in Guizhou, I…	-
FIL-910	Coleoptera	Chrysomelidae	Mimastra uncitarsis	Herbivore	Yewei Wang	Chewing Mouthparts	Yu, P.Y.; Wang, S.Y.; Yang, X.K. Economic Insect Fauna of China (Vol. 54): Coleoptera: Chrysomeloidea (II); Science Press: Beijing, China, 1996; p. 169.	-
FIL-911	Coleoptera	Chrysomelidae	Parathrylea tuckuchensis	Herbivore	Yewei Wang	Chewing Mouthparts	Yu, P.Y.; Wang, S.Y.; Yang, X.K. Economic Insect Fauna of China (Vol. 54): Coleoptera: Chrysomeloidea (II); Science Press: Beijing, China, 1996; p. 169.	-
FIL-912	Coleoptera	Chrysomelidae	Podagricomela nigricollis	Herbivore	Yewei Wang	Chewing Mouthparts	Lin, Z.X. Damage and control of Podagricomela weisei (Heikertinger, 1924) (Insecta: Coleoptera: Chrysomelidae). Plant Prot. Technol. Ext. 1993, 13(04), 27+5.	-
FIL-913	Coleoptera	Chrysomelidae	Phygasia fulvipennis	Herbivore	Yewei Wang	Chewing Mouthparts	Yu, P.Y.; Wang, S.Y.; Yang, X.K. Economic Insect Fauna of China (Vol. 54): Coleoptera: Chrysomeloidea (II); Science Press: Beijing, China, 1996; p. 169.	-
FIL-914	Coleoptera	Chrysomelidae	Lema rufotestacea	Herbivore	Yewei Wang	Chewing Mouthparts	Yu, P.Y.; Wang, S.Y.; Yang, X.K. Economic Insect Fauna of China (Vol. 54): Coleoptera: Chrysomeloidea (II); Science Press: Beijing, China, 1996; p. 169.	-
FIL-915	Coleoptera	Chrysomelidae	Lema diversa	Herbivore	Yewei Wang	Chewing Mouthparts	Cheng, D.W.; Zhang, X.R.; Liu, J.H.; et al. Effects of temperature of the development，food take，reproductionof Lema dilversa Baly. Acta Ecol. Sin. 2001, 21(03), 498–501.	-
FIL-916	Coleoptera	Chrysomelidae	Cryptocephalus taiwanus	Herbivore	Yewei Wang	Chewing Mouthparts	Yu, P.Y.; Wang, S.Y.; Yang, X.K. Economic Insect Fauna of China (Vol. 54): Coleoptera: Chrysomeloidea (II); Science Press: Beijing, China, 1996; p. 169.	-
FIL-917	Coleoptera	Chrysomelidae	Galerucella grisescens	Herbivore	Yewei Wang	Chewing Mouthparts	Lin, Z.H.; Chen, Q.J.; Ji, C.C.; et al. Study on biological characteristics of Galerucella grisescens (Joannis). Chin. Tob. Sci. 2005, 26(03), 41–44.	-
FIL-918	Coleoptera	Chrysomelidae	Galerucella nymphaeae	Herbivore	Yewei Wang	Chewing Mouthparts	Yu, P.Y.; Wang, S.Y.; Yang, X.K. Economic Insect Fauna of China (Vol. 54): Coleoptera: Chrysomeloidea (II); Science Press: Beijing, China, 1996; p. 169.	-
FIL-919	Coleoptera	Chrysomelidae	Acanthoscelides obtectus	Herbivore	Yewei Wang	Chewing Mouthparts	Jiang, Z.C.; Zhang, Z.M.; Geng, K.; et al. Risk Evaluation on Invasion of Acanthoscelides obtectus in China. Guizhou Agric. Sci. 2018, 46(01): 47–50.	-
FIL-920	Coleoptera	Chrysomelidae	Callosobruchus maculatus	Herbivore	Yewei Wang	Chewing Mouthparts	Liu, C.Y.; Li, L.; Chen, H.W.; et al. Study on the Legume Varieties on the Growth and Development of Callosobruchus maculatus（Coleoptera：Bruchidae）. Hubei Agric. Sci. 2016, 55(24), 6453–6455.	-
FIL-921	Coleoptera	Chrysomelidae	Nisotra gemella	Herbivore	Yewei Wang	Chewing Mouthparts	Yu, P.Y.; Wang, S.Y.; Yang, X.K. Economic Insect Fauna of China (Vol. 54): Coleoptera: Chrysomeloidea (II); Science Press: Beijing, China, 1996; p. 169.	-
FIL-922	Coleoptera	Chrysomelidae	Bruchus rufimanus	Herbivore	Yewei Wang	Chewing Mouthparts	Min, Y.X.; Mao, Y.P.; Liu, H.L.; et al.A Review of Bruchus rufimanus Boheman. J. Agric. 2024, 14(02), 30–35.	-
FIL-923	Coleoptera	Chrysomelidae	Bruchus pisorum	Herbivore	Yewei Wang	Chewing Mouthparts	Niu, B.S. Study, demonstration and extension of occurrence regularity and integrated control techniques of Bruchus pisorum (Linnaeus, 1758) (Insecta: Coleoptera: Chrysomelidae: Bruchinae) [R]. Xiji County Agricultural Technology Extension Center, Ningxia Hui Autonomous Region, China, 2000-01-01.	-
FIL-924	Coleoptera	Chrysomelidae	Oides palleata	Herbivore	Yewei Wang	Chewing Mouthparts	Lan, Y.; Zhao, X.M.; Liu, Y.; et al. Research Progress on Comprehensive Management of Monolepta hieroglyphica (Motschulsky). Heilongjiang Agric. Sci. 2022, 46(12): 100–105.	-
FIL-925	Coleoptera	Chrysomelidae	Oides decempunctata	Herbivore	Yewei Wang	Chewing Mouthparts	Li, Y.Y.; Hu, M.R.; Lu, C.T.; et al. Occurrence and control of Oides decempunctata (Billberg, 1808) (Insecta: Coleoptera: Chrysomelidae) on grapes. Northwest Hortic. (Fruit Trees), 2011. 28(02), 29–30.	-
FIL-926	Coleoptera	Chrysomelidae	Oides bowringii	Herbivore	Yewei Wang	Chewing Mouthparts	Yu, P.Y.; Wang, S.Y.; Yang, X.K. Economic Insect Fauna of China (Vol. 54): Coleoptera: Chrysomeloidea (II); Science Press: Beijing, China, 1996; p. 169.	-
FIL-927	Coleoptera	Chrysomelidae	Chaetocnema concinna	Herbivore	Yewei Wang	Chewing Mouthparts	Zhong, S.T. Gastrophysa atrocyanea Motschulsky, 1860 (Insecta: Coleoptera: Chrysomelidae) — an important natural enemy of Polygonaceae weeds . Plant Prot. 2002, 28(01), 52–53.	-
FIL-928	Coleoptera	Chrysomelidae	Chaetocnema hortensis	Herbivore	Yewei Wang	Chewing Mouthparts	He, Z.X. Occurrence and control measures of Chaetocnema hortensis Geoffroy (Insecta: Coleoptera: Chrysomelidae) in the shallow mountainous areas of Huangzhong County. China Plant Prot. Guid. 2006, 26(12), 17–18.	-
FIL-929	Coleoptera	Chrysomelidae	Lilioceris merdigera	Herbivore	Yewei Wang	Chewing Mouthparts	Yu, P.Y.; Wang, S.Y.; Yang, X.K. Economic Insect Fauna of China (Vol. 54): Coleoptera: Chrysomeloidea (II); Science Press: Beijing, China, 1996; p. 169.	-
FIL-930	Coleoptera	Chrysomelidae	Lilioceris neptis	Herbivore	Yewei Wang	Chewing Mouthparts	Wang, S.Y.; Ge, S.Q. Anaysis on feeding habits of chinese leaf beetles and its biological effects; China Biodiversity Conservation Foundation, Eds.; Proceedings of the 5th International Symposium on High and New Science and Technology for Biodiversity Conservation and Utilization & International Symposium on Insect Conservation, Utilization and Industrialization; Institute of Zoology, Chinese Aca…	-
FIL-931	Coleoptera	Chrysomelidae	Monolepta sauteri	Herbivore	Yewei Wang	Chewing Mouthparts	Wang, S.Y.; Ge, S.Q. Anaysis on feeding habits of chinese leaf beetles and its biological effects; China Biodiversity Conservation Foundation, Eds.; Proceedings of the 5th International Symposium on High and New Science and Technology for Biodiversity Conservation and Utilization & International Symposium on Insect Conservation, Utilization and Industrialization; Institute of Zoology, Chinese Aca…	-
FIL-932	Coleoptera	Chrysomelidae	Monolepta signata	Herbivore	Yewei Wang	Chewing Mouthparts	Zhang, Y.S.; Yin, L.Q.; Xu, J.F.; et al. Occurrence and control of Monolepta signata (Olivier, 1808) (Insecta: Coleoptera: Chrysomelidae: Galerucinae). Hebei Agric. 2008, 28(01), 26.	-
FIL-933	Coleoptera	Chrysomelidae	Monolepta quadriguttata	Herbivore	Yewei Wang	Chewing Mouthparts	Yu, P.Y.; Wang, S.Y.; Yang, X.K. Economic Insect Fauna of China (Vol. 54): Coleoptera: Chrysomeloidea (II); Science Press: Beijing, China, 1996; p. 169.	-
FIL-934	Coleoptera	Chrysomelidae	Longitarsus succineus	Herbivore	Yewei Wang	Chewing Mouthparts	Wang, S.Y.; Ge, S.Q. Anaysis on feeding habits of chinese leaf beetles and its biological effects; China Biodiversity Conservation Foundation, Eds.; Proceedings of the 5th International Symposium on High and New Science and Technology for Biodiversity Conservation and Utilization & International Symposium on Insect Conservation, Utilization and Industrialization; Institute of Zoology, Chinese Aca…	-
FIL-935	Coleoptera	Chrysomelidae	Dicladispa armigera	Herbivore	Yewei Wang	Chewing Mouthparts	Wang, Y.Q. Biological characteristics and control of Dicladispa armigera (Olivier, 1808) (Insecta: Coleoptera: Chrysomelidae: Hispinae). Entomol. Knowl. 1990, 27(02), 80–81.	-
FIL-936	Coleoptera	Chrysomelidae	Donacia sp.	Herbivore	Yewei Wang	Chewing Mouthparts	Chen, S.X. Fauna Sinica: Insecta: Hispidae; Science Press: Beijing, China, 1986; pp. 1-653.	-
FIL-937	Coleoptera	Chrysomelidae	Hispellinus callicanthus	Herbivore	Yewei Wang	Chewing Mouthparts	Chen, S.X. Fauna Sinica: Insecta: Hispidae; Science Press: Beijing, China, 1986; pp. 1-653.	-
FIL-938	Coleoptera	Chrysomelidae	Dactylispa sauteri	Herbivore	Yewei Wang	Chewing Mouthparts	Chen, S.X. Fauna Sinica: Insecta: Hispidae; Science Press: Beijing, China, 1986; pp. 1-653.	-
FIL-939	Coleoptera	Chrysomelidae	Rhadinosa fleutiauxi	Herbivore	Yewei Wang	Chewing Mouthparts	Chen, S.X. Fauna Sinica: Insecta: Hispidae; Science Press: Beijing, China, 1986; pp. 1-653.	-
FIL-940	Coleoptera	Chrysomelidae	Ophraella communa	Herbivore	Yewei Wang	Chewing Mouthparts	Chen, H.S.; Wan, F.H.; Zhou, Z.S. Application of Ophraella commua in control of Ambrosiaar temisiifolia. Plant Prot. 2025, 51(05), 442–449+468.	-
FIL-941	Coleoptera	Chrysomelidae	Clitenella fulminans	Herbivore	Yewei Wang	Chewing Mouthparts	-	-
FIL-942	Coleoptera	Chrysomelidae	Cassida rubiginosa	Herbivore	Yewei Wang	Chewing Mouthparts	Chen, S.X. Fauna Sinica: Insecta: Hispidae; Science Press: Beijing, China, 1986;pp. 1-653.	-
FIL-943	Coleoptera	Chrysomelidae	Cassida nigriventris	Herbivore	Yewei Wang	Chewing Mouthparts	Chen, S.X. Fauna Sinica: Insecta: Hispidae; Science Press: Beijing, China, 1986;pp. 1-653.	-
FIL-944	Coleoptera	Chrysomelidae	Cassida flaveola	Herbivore	Yewei Wang	Chewing Mouthparts	Chen, S.X. Fauna Sinica: Insecta: Hispidae; Science Press: Beijing, China, 1986;pp. 1-653.	-
FIL-945	Coleoptera	Chrysomelidae	Cassida mindanaoensis	Herbivore	Yewei Wang	Chewing Mouthparts	-	-
FIL-946	Coleoptera	Chrysomelidae	Cassida circumdata	Herbivore	Yewei Wang	Chewing Mouthparts	He, S.J. Life Habits and Control of Taiwania circumdata (Herbst, 1799) (Insecta: Coleoptera: Chrysomelidae: Cassidinae) in Zhejiang. Entomol. Knowl. 1958, (04): 174-177.	-
FIL-947	Coleoptera	Chrysomelidae	Crioceris sp.	Herbivore	Yewei Wang	Chewing Mouthparts	-	-
FIL-948	Coleoptera	Chrysomelidae	Oulema atrosuturalis	Herbivore	Yewei Wang	Chewing Mouthparts	Li, L. A primary taxonomic study on crioceridae from Shaanxi（Coleoptera： Crioceridae. ）J. Shaanxi Norm. Univ. (Nat. Sci. Ed.). 2003, 31(04), 71–76.	-
FIL-949	Coleoptera	Chrysomelidae	Lema praeusta	Herbivore	Yewei Wang	Chewing Mouthparts	Li, L. A primary taxonomic study on crioceridae from Shaanxi（Coleoptera： Crioceridae）. J. Shaanxi Norm. Univ. (Nat. Sci. Ed.). 2003, 31(04), 71–76.	-
FIL-950	Coleoptera	Chrysomelidae	Altica cyanea	Herbivore	Yewei Wang	Chewing Mouthparts	Han, X.R., Yang, Q.B., Zheng, J.Q., et al. Occurrence and Control of Psylliodes punctifrons Baly (Insecta: Coleoptera: Chrysomelidae: Alticinae) on Oilseed Rape. Gansu Agric. Sci. Technol. 2010, (02): 53-54.	-
FIL-951	Coleoptera	Chrysomelidae	Phyllotreta striolata	Herbivore	Yewei Wang	Chewing Mouthparts	Yang, J.X.; Ma, P.P.; Chen, Y.P.; et al. Occurrence and control of Psylliodes punctifrons Baly, 1874 (Insecta: Coleoptera: Chrysomelidae: Alticinae) Gansu Agric. Sci. Technol. 2003, 24(03), 48–49.	-
FIL-952	Coleoptera	Chrysomelidae	Aulacophora nigripennis	Herbivore	Yewei Wang	Chewing Mouthparts	Kong, Q.Y.; Lu, S.D.; Kong, F.H. Control research on Aulacophora nigripennis Motschulsky, 1857 (Insecta: Coleoptera: Chrysomelidae: Galerucinae). China J. Chin. Mater. Med. 1991, 16(02), 5–7.	-
FIL-953	Coleoptera	Chrysomelidae	Aulacophora indica	Herbivore	Yewei Wang	Chewing Mouthparts	Liang, B.Y.; Du, Y.X.; Gong, X.L.; et al. Occurrence characteristics and control techniques of Aulacophora indica (Gmelin, 1790) (Insecta: Coleoptera: Chrysomelidae: Galerucinae). China Plant Prot. Guid. 2007, 27(12), 20–21.	-
FIL-954	Coleoptera	Chrysomelidae	Aulacophora lewisii	Herbivore	Yewei Wang	Chewing Mouthparts	Yu, D.S. Occurrence and integrated control of Aulacophora femoralis Motschulsky, 1857 and Aulacophora nigripennis Motschulsky, 1857 (Insecta: Coleoptera: Chrysomelidae: Galerucinae). Jilin Veg. 2012, 35(02), 33.	-
FIL-955	Coleoptera	Chrysomelidae	Chrysochus chinensis	Herbivore	Yewei Wang	Chewing Mouthparts	Guo, S.Q.; Li, B.; Wu, C.D.; et al. Control effects of six insecticides on Chrysochus chinensis Baly, 1859 (Insecta: Coleoptera: Chrysomelidae: Eumolpinae) — the main pest of Cynanchum bungei Decne. Jiangsu Agric. Sci. 2020, 48(05), 117–120.	-
FIL-956	Coleoptera	Chrysomelidae	Colasposoma viridicoeruleum	Herbivore	Yewei Wang	Chewing Mouthparts	Liu, C.P. Occurrence characteristics and control countermeasures of Colasposoma dauricum (Mannerheim, 1849) (Insecta: Coleoptera: Chrysomelidae: Eumolpinae). Mod. Agric. Sci. Technol. 2011, 26(05), 173+177.	-
FIL-957	Coleoptera	Chrysomelidae	Colasposoma dauricum	Herbivore	Yewei Wang	Chewing Mouthparts	Tan, J.J.New species and new record of Colasposoma from yunnan, china. Acta Zootaxonomica Sinica. 1983, 8(02), 173–176.	-
FIL-958	Coleoptera	Chrysomelidae	Aspidimorpha furcata	Herbivore	Yewei Wang	Chewing Mouthparts	Lin, G.G. A preliminary study on Aspidomorpha furcata (Thunberg, 1789) (Insecta: Coleoptera: Chrysomelidae: Cassidinae). Entomol. Knowl. 1978, 15(05), 145–148.	-
FIL-959	Coleoptera	Anobiidae	Lasioderma serricorne	Herbivore	Yewei Wang	Chewing Mouthparts	Nie, L.X.; Xu, Y.L.; Chen, S.Y.; et al. Research progress of Lasioderma serricorne pest characteristics and control methods. Anhui Agric. Sci. Bull. 2025, 31(07), 73–77.	-
FIL-960	Coleoptera	Anobiidae	Stegobium paniceum	Herbivore	Yewei Wang	Chewing Mouthparts	Gu, Z.Y.; Zhang, X.X.; Geng, J.G. Biologica properties of Stegobium and its control. J. Zhengzhou Inst. Grain Sci. Technol. 1993, 14(03), 95–96.	-
FIL-961	Coleoptera	Bostrichidae	Xylothrips flavipes	Herbivore	Yewei Wang	Chewing Mouthparts	Fang, L.P.; Yang, S.J. Interception of Xylotrechus quadripes Chevrolat, 1863 and Heterobostrychus aequalis (Waterhouse, 1884) (Insecta: Coleoptera: Bostrichidae) in imported Malaysian logs. Plant Quar. 1993, 7(05), 367–368.	-
FIL-962	Coleoptera	Curculionidae	Sympiezomias sp.	Herbivore	Yewei Wang	Chewing Mouthparts	-	-
FIL-963	Coleoptera	Curculionidae	Euplatypus parallelus	Herbivore	Yewei Wang	Chewing Mouthparts	Lai, S.C.; Duan, B.; Li, Y.; et al. Survey of Euplatypus parallelus ( Fabricius，1801) from rubber forest inYunnan and Guangxi Province. J. Environ. Entomol. 2019, 41(05), 999–1005.	-
FIL-964	Coleoptera	Curculionidae	Lissorhoptrus oryzophilus	Herbivore	Yewei Wang	Chewing Mouthparts	Yu, J.M.; Zhou, L.J.; He, T.; et al. Occurrence characteristics and control countermeasures of Lissorhoptrus oryzophilus Kuschel, 1952 (Insecta: Coleoptera: Curculionidae). Hubei Plant Prot. 2025, 43(05), 69–71.	-
FIL-965	Coleoptera	Curculionidae	Xyleborinus saxesenii	Herbivore	Yewei Wang	Chewing Mouthparts	Yu, J.M.; Zhou, L.J.; He, T.; et al. Occurrence characteristics and control countermeasures of Lissorhoptrus oryzophilus Kuschel, 1952 (Insecta: Coleoptera: Curculionidae). Hubei Plant Prot. 2025, 43(05), 69–71.	-
FIL-966	Coleoptera	Curculionidae	Xyleborus affinis	Herbivore	Yewei Wang	Chewing Mouthparts	-	-
FIL-967	Coleoptera	Curculionidae	Cosmobaris scolopacea	Herbivore	Yewei Wang	Chewing Mouthparts	-	-
FIL-968	Coleoptera	Curculionidae	Episomus sp.	Herbivore	Yewei Wang	Chewing Mouthparts	-	-
FIL-969	Coleoptera	Curculionidae	Rhinoncus pericarpius	Herbivore	Yewei Wang	Chewing Mouthparts	Zhang, Z.L. Economic Insect Fauna of China. Beijing: Science Press, 1984: 91–92.	-
FIL-970	Coleoptera	Curculionidae	Demimaea fascicularis	Herbivore	Yewei Wang	Chewing Mouthparts	Zhang, Z.L. Economic Insect Fauna of China. Beijing: Science Press, 1984: 91–92.	-
FIL-971	Coleoptera	Curculionidae	Sternuchopsis trifida	Herbivore	Yewei Wang	Chewing Mouthparts	Zhang, Z.L. Economic Insect Fauna of China. Beijing: Science Press, 1984: 91–92.	-
FIL-972	Coleoptera	Curculionidae	Curculio dentipes	Herbivore	Yewei Wang	Chewing Mouthparts	Zhang, Z.L. Economic Insect Fauna of China. Beijing: Science Press, 1984: 91–92.	-
FIL-973	Coleoptera	Curculionidae	Cyrtepistomus castaneus	Herbivore	Yewei Wang	Chewing Mouthparts	Zhang, Z.L. Economic Insect Fauna of China. Beijing: Science Press, 1984: 91–92.	-
FIL-974	Coleoptera	Curculionidae	Sphenophorus cicatristriatus	Herbivore	Yewei Wang	Chewing Mouthparts	-	-
FIL-975	Coleoptera	Carabidae	Cicindela chinensis	Predator	Yewei Wang	Chewing Mouthparts	Li, H.B.; Hua, L.; Lei, Z.R.; et al. Predation of Cicindela lactescripta Motschulsky on Oxya chinensis（Thunberg）. Agric. Res. Arid Areas. 2007, 25(05), 232–234.	-
FIL-976	Coleoptera	Carabidae	Cicindela aurulenta	Predator	Yewei Wang	Chewing Mouthparts	Li, H.B.; Hua, L.; Lei, Z.R.; et al. Predation of Cicindela lactescripta Motschulsky on Oxya chinensis（Thunberg）. Agric. Res. Arid Areas. 2007, 25(05), 232–234.	-
FIL-977	Coleoptera	Carabidae	Tricondyla pulchripes	Predator	Yewei Wang	Chewing Mouthparts	Li, H.B.; Hua, L.; Lei, Z.R.; et al. Predation of Cicindela lactescripta Motschulsky on Oxya chinensis（Thunberg）. Agric. Res. Arid Areas. 2007, 25(05), 232–234.	-
FIL-978	Coleoptera	Carabidae	Chlaenius sp.	Predator	Yewei Wang	Chewing Mouthparts	-	-
FIL-979	Coleoptera	Carabidae	Diplocheila zeelandica	Predator	Yewei Wang	Chewing Mouthparts	-	-
FIL-980	Coleoptera	Hydrophilidae	Sternolophus rufipes	Predator	Yewei Wang	Chewing Mouthparts	Huang, Z.H.; Pu, Z.L. Preliminary observation on the biology of Sternolophus rufipes (Fabricius, 1775) — a Predator natural enemy of mosquito larvae. Nat. Enem. Insects. 1984, 6(02), 97–100.	-
FIL-981	Coleoptera	Carabidae	Archicolliuris bimaculata	Predator	Yewei Wang	Chewing Mouthparts	-	-
FIL-982	Coleoptera	Carabidae	Stenolophus quinquepustulatus	Predator	Yewei Wang	Chewing Mouthparts	-	-
FIL-983	Coleoptera	Carabidae	Bembidion quadrimaculatum	Predator	Yewei Wang	Chewing Mouthparts	-	-
FIL-984	Coleoptera	Carabidae	Parena latecincta	Predator	Yewei Wang	Chewing Mouthparts	-	-
FIL-985	Coleoptera	Carabidae	Parena nigrolineata	Predator	Yewei Wang	Chewing Mouthparts	-	-
FIL-986	Coleoptera	Carabidae	Ophionea indica	Predator	Yewei Wang	Chewing Mouthparts	-	-
FIL-987	Coleoptera	Carabidae	Anisodactylus binotatus	Predator	Yewei Wang	Chewing Mouthparts	-	-
FIL-988	Coleoptera	Carabidae	Scarites subterraneus	Predator	Yewei Wang	Chewing Mouthparts	-	-
FIL-989	Coleoptera	Carabidae	Harpalus griseus	Predator	Yewei Wang	Chewing Mouthparts	Zhao, T.G.; Wu, T.L.; Mo, X.L.; et al. Study on Pasture Pests Predators of Harpalus griseus(panzer). Anhui Agric. Sci. 2010, 38(14), 7405–7406.	-
FIL-990	Coleoptera	Carabidae	Harpalus calceatus	Predator	Yewei Wang	Chewing Mouthparts	-	-
FIL-991	Coleoptera	Carabidae	Harpalus rufipes	Predator	Yewei Wang	Chewing Mouthparts	-	-
FIL-992	Coleoptera	Carabidae	Dolichus halensis	Predator	Yewei Wang	Chewing Mouthparts	-	-
FIL-993	Coleoptera	Meloidae	Epicauta hirticornis	Herbivore	Yewei Wang	Chewing Mouthparts	-	-
FIL-994	Coleoptera	Meloidae	Epicauta waterhousei	Herbivore	Yewei Wang	Chewing Mouthparts	-	-
FIL-995	Coleoptera	Meloidae	Zonitis flava	Herbivore	Yewei Wang	Chewing Mouthparts	-	-
FIL-996	Coleoptera	Meloidae	Nemognatha sp.	Herbivore	Yewei Wang	Sponging Mouthparts	-	-
FIL-997	Coleoptera	Staphylinidae	Atheta curvipennis	Predator	Yewei Wang	Chewing Mouthparts	-	-
FIL-998	Coleoptera	Mordellidae	Glipa ishigakiana	Herbivore	Yewei Wang	Chewing Mouthparts	-	-
FIL-999	Coleoptera	Mordellidae	Glipa malaccana	Herbivore	Yewei Wang	Chewing Mouthparts	-	-
FIL-1000	Coleoptera	Mordellidae	Mordellina sp.	Herbivore	Yewei Wang	Chewing Mouthparts	-	-
FIL-1001	Coleoptera	Mordellidae	Mordella holomelaena	Herbivore	Yewei Wang	Chewing Mouthparts	-	-
FIL-1002	Coleoptera	Mordellidae	Tolidopalpus sp.	Herbivore	Yewei Wang	Chewing Mouthparts	-	-
FIL-1003	Coleoptera	Anthribidae	Sphinctotropis laxa	Herbivore	Yewei Wang	Chewing Mouthparts	-	Parasitism
FIL-1004	Coleoptera	Anthribidae	Phloeobius alternans	Herbivore	Yewei Wang	Chewing Mouthparts	-	Parasitism
FIL-1005	Coleoptera	Anthribidae	Eucorynus crassicornis	Herbivore	Yewei Wang	Chewing Mouthparts	-	Parasitism
FIL-1006	Coleoptera	Anthribidae	Phloeobius gigas	Herbivore	Yewei Wang	Chewing Mouthparts	-	Parasitism
FIL-1007	Coleoptera	Oedemeridae	Ischnomera sp.	Herbivore	Yewei Wang	Chewing Mouthparts	-	Parasitism
FIL-1008	Coleoptera	Brentidae	Baryrhynchus poweri	Herbivore	Yewei Wang	Chewing Mouthparts	-	Parasitism
FIL-1009	Coleoptera	Brentidae	Trachelizus bisulcatus	Herbivore	Yewei Wang	Chewing Mouthparts	-	Parasitism
FIL-1010	Coleoptera	Brentidae	Cylas formicarius	Herbivore	Yewei Wang	Chewing Mouthparts	-	Parasitism
FIL-1011	Coleoptera	Scarabaeidae	Holotrichia lata Brenske	Herbivore	Yewei Wang	Chewing Mouthparts	-	-
FIL-1012	Coleoptera	Chrysomelidae	Aspidimorpha sanctaecrucis	Herbivore	Yewei Wang	Chewing Mouthparts	-	-
FIL-1013	Coleoptera	Scarabaeidae	Anomala corpulenta Motschulsky	Herbivore	Yewei Wang	Chewing Mouthparts	Gong, Q.T.; Wu, H.B.; Jiang, L.L.; et al. Biological characteristics and control techniques of Anomala corpulenta Motschulsky, 1853 (Insecta: Coleoptera: Scarabaeidae: Melolonthinae). Deciduous Fruit Trees. 2019, 51(02), 37–39.	-
FIL-1014	Coleoptera	Lampyridae	Abscondita terminalis	Predator	Yewei Wang	Chewing Mouthparts	-	-
FIL-1015	Coleoptera	Lampyridae	Asymmetricata circumdata	Predator	Yewei Wang	Chewing Mouthparts	-	-
FIL-1016	Coleoptera	Lampyridae	Pyrocoelia analis	Predator	Yewei Wang	Chewing Mouthparts	-	-
FIL-1017	Coleoptera	Lampyridae	Abscondita cerata	Predator	Yewei Wang	Chewing Mouthparts	-	-
FIL-1018	Coleoptera	Anthicidae	Anthelephila ruficollis	Omnivore	Yewei Wang	Chewing Mouthparts	-	-
FIL-1019	Coleoptera	Anthicidae	Anthelephila bramina	Omnivore	Yewei Wang	Chewing Mouthparts	-	-
FIL-1020	Coleoptera	Lycidae	Porrostoma rufipenne	Omnivore	Yewei Wang	Chewing Mouthparts	-	-
FIL-1021	Coleoptera	Lycidae	Plateros planatus	Omnivore	Yewei Wang	Chewing Mouthparts	-	-
FIL-1022	Coleoptera	Buprestidae	Belionota prasina	Herbivore	Yewei Wang	Chewing Mouthparts	Lin, Q.; Zhang, Y.L.; Cao, L.M.; et al. Agrilus viduus Kerremans: An emerging pest in Xinjiangwild fruit forest and assessment of associated damage. Arid Zone Res. 2025, 42(07), 1348–1356.	Parasitism
FIL-1023	Coleoptera	Buprestidae	Anthaxia sp.	Herbivore	Yewei Wang	Chewing Mouthparts	-	-
FIL-1024	Coleoptera	Buprestidae	Chrysobothris affinis	Herbivore	Yewei Wang	Chewing Mouthparts	-	Parasitism
FIL-1025	Coleoptera	Scarabaeidae	Anomala albopilosa	Herbivore	Yewei Wang	Chewing Mouthparts	Xu, G.H.; Liu, R.M.; Wu, W.; et al. Bionomics of Chrysobothris igai and its control. For. Pest Dis. China. 2007, 26(01), 11–14.	-
FIL-1026	Coleoptera	Scarabaeidae	Anomala trivirgata	Herbivore	Yewei Wang	Chewing Mouthparts	-	-
FIL-1027	Coleoptera	Scarabaeidae	Anomala varicolor	Herbivore	Yewei Wang	Chewing Mouthparts	-	-
FIL-1028	Coleoptera	Scarabaeidae	Anomala rubripes	Herbivore	Yewei Wang	Chewing Mouthparts	-	-
FIL-1029	Coleoptera	Scarabaeidae	Anomala cupripes	Herbivore	Yewei Wang	Chewing Mouthparts	-	-
FIL-1030	Coleoptera	Scarabaeidae	Anomala viridisericea	Herbivore	Yewei Wang	Chewing Mouthparts	-	-
FIL-1031	Coleoptera	Scarabaeidae	Exolontha serrulata	Herbivore	Yewei Wang	Chewing Mouthparts	Chen, F.Y. Preliminary study on the occurrence and control techniques of Exolontha serrulata (Gyllenhaal, 1817) (Insecta: Coleoptera: Scarabaeidae: Melolonthinae). Jiangxi Plant Prot. 1997, 20(03), 16–28.	-
FIL-1032	Coleoptera	Scarabaeidae	Maladera formosae	Herbivore	Yewei Wang	Chewing Mouthparts	-	-
FIL-1033	Coleoptera	Scarabaeidae	Maladera aureola	Herbivore	Yewei Wang	Chewing Mouthparts	-	-
FIL-1034	Coleoptera	Scarabaeidae	Onthophagus sp.	Herbivore	Yewei Wang	Chewing Mouthparts	-	-
FIL-1035	Coleoptera	Scarabaeidae	Copris tripartitus	Detritivore	Yewei Wang	Chewing Mouthparts	-	-
FIL-1036	Coleoptera	Scarabaeidae	Scarabaeus sp.	Detritivore	Yewei Wang	Chewing Mouthparts	-	-
FIL-1037	Coleoptera	Scarabaeidae	Xylotrupes mniszechi	Herbivore	Yewei Wang	Chewing Mouthparts	-	-
FIL-1038	Coleoptera	Scarabaeidae	Xylotrupes australicus	Herbivore	Yewei Wang	Chewing Mouthparts	-	-
FIL-1039	Coleoptera	Scarabaeidae	Adoretus sinicus	Herbivore	Yewei Wang	Chewing Mouthparts	Lin, P. Distinction between Adoretus sinicus Burmeister, 1855 and Adoretus tenuimaculatus Waterhouse, 1875 (Insecta: Coleoptera: Scarabaeidae: Rutelinae). Entomol. Knowl. 1976, 13(05), 147–148.	-
FIL-1040	Coleoptera	Scarabaeidae	Popillia mutans	Herbivore	Yewei Wang	Chewing Mouthparts	-	-
FIL-1041	Coleoptera	Scarabaeidae	Apogonia cribricollis	Herbivore	Yewei Wang	Chewing Mouthparts	Tan, S.D.; Wei, J.D.; Lan, R.X.; et al. Bionomics of Apogonia cribricollis Burmeister and its control. Entomol. Knowl. 1996, 33(03), 151–153.	-
FIL-1042	Coleoptera	Scarabaeidae	Adoretus sinicus	Herbivore	Yewei Wang	Chewing Mouthparts	-	-
FIL-1043	Coleoptera	Scarabaeidae	Adoretus hirsutus	Herbivore	Yewei Wang	Chewing Mouthparts	-	-
FIL-1044	Coleoptera	Scarabaeidae	Adoretus versutus	Herbivore	Yewei Wang	Chewing Mouthparts	-	-
FIL-1045	Coleoptera	Coccinellidae	Platynaspis maculosa	Predator	Yewei Wang	Chewing Mouthparts	Shi, Y.P. Ultrastructural Morphology of The Mouthparts of The Main Groups of Coccinellidae Adults[D]. Gansu Agricultural University, Lanzhou, China, 2024.	-
FIL-1046	Coleoptera	Coccinellidae	Illeis koebelei	Predator	Yewei Wang	Chewing Mouthparts	Shi, Y.P. Ultrastructural Morphology of The Mouthparts of The Main Groups of Coccinellidae Adults[D]. Gansu Agricultural University, Lanzhou, China, 2024.	-
FIL-1047	Coleoptera	Coccinellidae	Adalia bipunctata	Predator	Yewei Wang	Chewing Mouthparts	Shi, Y.P. Ultrastructural Morphology of The Mouthparts of The Main Groups of Coccinellidae Adults[D]. Gansu Agricultural University, Lanzhou, China, 2024.	-
FIL-1048	Coleoptera	Coccinellidae	Exochomus sp.	Predator	Yewei Wang	Chewing Mouthparts	Shi, Y.P. Ultrastructural Morphology of The Mouthparts of The Main Groups of Coccinellidae Adults[D]. Gansu Agricultural University, Lanzhou, China, 2024.	-
FIL-1049	Coleoptera	Coccinellidae	Coelophora bissellata	Predator	Yewei Wang	Chewing Mouthparts	Shi, Y.P. Ultrastructural Morphology of The Mouthparts of The Main Groups of Coccinellidae Adults[D]. Gansu Agricultural University, Lanzhou, China, 2024.	-
FIL-1050	Coleoptera	Coccinellidae	Scymnus frontalis	Predator	Yewei Wang	Chewing Mouthparts	Shi, Y.P. Ultrastructural Morphology of The Mouthparts of The Main Groups of Coccinellidae Adults[D]. Gansu Agricultural University, Lanzhou, China, 2024.	-
FIL-1051	Coleoptera	Coccinellidae	Oenopia formosana	Predator	Yewei Wang	Chewing Mouthparts	Shi, Y.P. Ultrastructural Morphology of The Mouthparts of The Main Groups of Coccinellidae Adults[D]. Gansu Agricultural University, Lanzhou, China, 2024.	-
FIL-1052	Coleoptera	Coccinellidae	Coccinella transversalis	Predator	Yewei Wang	Chewing Mouthparts	Shi, Y.P. Ultrastructural Morphology of The Mouthparts of The Main Groups of Coccinellidae Adults[D]. Gansu Agricultural University, Lanzhou, China, 2024.	-
FIL-1053	Coleoptera	Coccinellidae	Olla v-nigrum	Predator	Yewei Wang	Chewing Mouthparts	Shi, Y.P. Ultrastructural Morphology of The Mouthparts of The Main Groups of Coccinellidae Adults[D]. Gansu Agricultural University, Lanzhou, China, 2024.	-
FIL-1054	Coleoptera	Coccinellidae	Harmonia dimidiata	Predator	Yewei Wang	Chewing Mouthparts	Shi, Y.P. Ultrastructural Morphology of The Mouthparts of The Main Groups of Coccinellidae Adults[D]. Gansu Agricultural University, Lanzhou, China, 2024.	-
FIL-1055	Coleoptera	Coccinellidae	Harmonia yedoensis	Predator	Yewei Wang	Chewing Mouthparts	Shi, Y.P. Ultrastructural Morphology of The Mouthparts of The Main Groups of Coccinellidae Adults[D]. Gansu Agricultural University, Lanzhou, China, 2024.	-
FIL-1056	Coleoptera	Coccinellidae	Harmonia axyridis	Predator	Yewei Wang	Chewing Mouthparts	Shi, Y.P. Ultrastructural Morphology of The Mouthparts of The Main Groups of Coccinellidae Adults[D]. Gansu Agricultural University, Lanzhou, China, 2024.	-
FIL-1057	Coleoptera	Coccinellidae	Henosepilachna vigintioctopunctata	Herbivore	Yewei Wang	Chewing Mouthparts	Shi, Y.P. Ultrastructural Morphology of The Mouthparts of The Main Groups of Coccinellidae Adults[D]. Gansu Agricultural University, Lanzhou, China, 2024.	-
FIL-1058	Coleoptera	Coccinellidae	Henosepilachna pusillanima	Predator	Yewei Wang	Chewing Mouthparts	Shi, Y.P. Ultrastructural Morphology of The Mouthparts of The Main Groups of Coccinellidae Adults[D]. Gansu Agricultural University, Lanzhou, China, 2024.	-
FIL-1059	Coleoptera	Coccinellidae	Chilocorus stigma	Predator	Yewei Wang	Chewing Mouthparts	Shi, Y.P. Ultrastructural Morphology of The Mouthparts of The Main Groups of Coccinellidae Adults[D]. Gansu Agricultural University, Lanzhou, China, 2024.	-
FIL-1060	Coleoptera	Coccinellidae	Cheilomenes sexmaculata (Fabriciys)	Predator	Yewei Wang	Chewing Mouthparts	He, W.C.; Ye, Q.Q.; Wang, F.F.; et al. Predator Responses of Cheilomenes sexmaculata to Diaphorina citri. Chin. J. Biol. Control. 2023, 39(03), 514–522.	-
FIL-1061	Coleoptera	Coccinellidae	Neoharmonia sp.	Predator	Yewei Wang	Chewing Mouthparts	-	-
FIL-1062	Coleoptera	Coccinellidae	Stethorus punctum	Predator	Yewei Wang	Chewing Mouthparts	Liu, S.; A'erziguli Rouzi; Haziyi; et al. Study on the different instars of Stethorus punctillum to the varying stage of Tetranychus truncatus. Xinjiang Agric. Sci. 2024, 61(5), 1190–1200.	-
FIL-1063	Coleoptera	Coccinellidae	Propylea quatuordecimpunctata	Predator	Yewei Wang	Chewing Mouthparts	Shi, Y.P. Ultrastructural Morphology of The Mouthparts of The Main Groups of Coccinellidae Adults[D]. Gansu Agricultural University, Lanzhou, China, 2024.	-
FIL-1064	Coleoptera	Coccinellidae	Propylea japonica	Predator	Yewei Wang	Chewing Mouthparts	Shi, Y.P. Ultrastructural Morphology of The Mouthparts of The Main Groups of Coccinellidae Adults[D]. Gansu Agricultural University, Lanzhou, China, 2024.	-
FIL-1065	Coleoptera	Coccinellidae	Micraspis discolor	Predator	Yewei Wang	Chewing Mouthparts	Shi, Y.P. Ultrastructural Morphology of The Mouthparts of The Main Groups of Coccinellidae Adults[D]. Gansu Agricultural University, Lanzhou, China, 2024.	-
FIL-1066	Coleoptera	Coccinellidae	Cryptolaemus montrouzieri	Predator	Yewei Wang	Chewing Mouthparts	Shi, Y.P. Ultrastructural Morphology of The Mouthparts of The Main Groups of Coccinellidae Adults[D]. Gansu Agricultural University, Lanzhou, China, 2024.	-
FIL-1067	Coleoptera	Endomychidae	Ancylopus pictus	Predator	Yewei Wang	Chewing Mouthparts	Shi, Y.P. Ultrastructural Morphology of The Mouthparts of The Main Groups of Coccinellidae Adults[D]. Gansu Agricultural University, Lanzhou, China, 2024.	-
FIL-1068	Coleoptera	Curculionidae	Euwallacea denticulus	Herbivore	Yewei Wang	Chewing Mouthparts	Lin, W.; Shui, K.J.; Li, C.H.; et al. Difference between Xyleborus ferrugineus (Fabricius) and Euwallacea similis (Ferrari) (Curculionidae: Scolytinae). China Port Sci. Technol. 2022, 4(04), 38–42.	-
FIL-1069	Coleoptera	Curculionidae	Xylosandrus crassiusculus	Herbivore	Yewei Wang	Chewing Mouthparts	-	-
FIL-1070	Coleoptera	Curculionidae	Xylosandrus discolor	Herbivore	Yewei Wang	Chewing Mouthparts	-	-
FIL-1071	Coleoptera	Dermestidae	Dermestes bicolor	Herbivore	Yewei Wang	Chewing Mouthparts	-	-
FIL-1072	Coleoptera	Dermestidae	Attagenus sp.	Detritivore	Yewei Wang	Chewing Mouthparts	-	-
FIL-1073	Coleoptera	Dermestidae	Anthrenus verbasci	Detritivore	Yewei Wang	Chewing Mouthparts	-	-
FIL-1074	Coleoptera	Staphylinidae	Deleaster sp.	Detritivore	Yewei Wang	Chewing Mouthparts	-	-
FIL-1075	Coleoptera	Elateridae	Melanotus cribricollis	Herbivore	Yewei Wang	Chewing Mouthparts	Shu, J.P.; Teng, Y.; Chen, W.Q.; et al. Control Techniques of Melanotus cribricollis ( Coleoptera: Elateridae). For. Sci. Res. 2012, 25(05), 620–625.	-
FIL-1076	Coleoptera	Elateridae	Melanotus castanipes	Detritivore	Yewei Wang	Chewing Mouthparts	-	-
FIL-1077	Coleoptera	Elateridae	Dipropus simplex	Detritivore	Yewei Wang	Chewing Mouthparts	-	-
FIL-1078	Coleoptera	Elateridae	Cryptalaus larvatus	Predator	Yewei Wang	Chewing Mouthparts	-	-
FIL-1079	Coleoptera	Elateridae	Ampedus vitiosus	Detritivore	Yewei Wang	Chewing Mouthparts	-	-
FIL-1080	Coleoptera	Elateridae	Neopristilophus sp.	Detritivore	Yewei Wang	Chewing Mouthparts	-	-
FIL-1081	Coleoptera	Elateridae	Monocrepidius sp.	Detritivore	Yewei Wang	Chewing Mouthparts	-	-
FIL-1082	Coleoptera	Staphylinidae	Philonthus sp.	Detritivore	Yewei Wang	Chewing Mouthparts	-	-
FIL-1083	Coleoptera	Staphylinidae	Creophilus maxillosus	Predator	Yewei Wang	Chewing Mouthparts	-	-
FIL-1084	Coleoptera	Staphylinidae	Charichirus chinensis	Predator	Yewei Wang	Chewing Mouthparts	-	-
FIL-1085	Coleoptera	Staphylinidae	Paederus fuscipes	Predator	Yewei Wang	Chewing Mouthparts	Li, X. Preliminary Study for Predator Behavior of Adults of Paederus fuscipes Curtis. J. Sichuan Normal Univ. (Nat. Sci. Ed.). 2002, 23(01), 11–14.	-
FIL-1086	Coleoptera	Staphylinidae	Oxytelinae gen.sp.	Omnivore	Yewei Wang	Chewing Mouthparts	-	-
FIL-1087	Coleoptera	Cleridae	Opilo sp.	Omnivore	Yewei Wang	Chewing Mouthparts	-	-
FIL-1088	Coleoptera	Cleridae	Necrobia rufipes	Omnivore	Yewei Wang	Chewing Mouthparts	-	-
FIL-1089	Lepidoptera	Zygaenidae	Eterusia aedea	Herbivore	Zhejing Chen	Siphoning Mouthparts	-	Larvae are herbivorous, while adults feed on nectar.(hereinafter the same)
FIL-1090	Lepidoptera	Zygaenidae	Artona hainana	Herbivore	Zhejing Chen	Siphoning Mouthparts	-	-
FIL-1091	Lepidoptera	Zygaenidae	Cyclosia panthona	Herbivore	Zhejing Chen	Siphoning Mouthparts	-	-
FIL-1092	Lepidoptera	Zygaenidae	Cyclosia papilionaris	Herbivore	Zhejing Chen	Siphoning Mouthparts	-	-
FIL-1093	Lepidoptera	Bombycidae	Trilocha varians	Herbivore	Zhejing Chen	Siphoning Mouthparts	-	-
FIL-1094	Lepidoptera	Crambidae	Aetholix flavibasalis	Herbivore	Zhejing Chen	Siphoning Mouthparts	-	-
FIL-1095	Lepidoptera	Crambidae	Isocentris filalis	Herbivore	Zhejing Chen	Siphoning Mouthparts	-	-
FIL-1096	Lepidoptera	Crambidae	poliobotys ablactalis	Herbivore	Zhejing Chen	Siphoning Mouthparts	-	-
FIL-1097	Lepidoptera	Crambidae	Prooedema inscisalis	Herbivore	Zhejing Chen	Siphoning Mouthparts	-	-
FIL-1098	Lepidoptera	Crambidae	Strepsinoma croesusalis	Herbivore	Zhejing Chen	Siphoning Mouthparts	-	-
FIL-1099	Lepidoptera	Crambidae	Symmoracma minoralis	Herbivore	Zhejing Chen	Siphoning Mouthparts	-	-
FIL-1100	Lepidoptera	Crambidae	Syngamia falsidicalis	Herbivore	Zhejing Chen	Siphoning Mouthparts	-	-
FIL-1101	Lepidoptera	Crambidae	Tatobotys biannulalis	Herbivore	Zhejing Chen	Siphoning Mouthparts	-	-
FIL-1102	Lepidoptera	Crambidae	Scirpophaga incertulas	Herbivore	Zhejing Chen	Siphoning Mouthparts	-	-
FIL-1103	Lepidoptera	Crambidae	Paracymoriza vagalis	Herbivore	Zhejing Chen	Siphoning Mouthparts	-	-
FIL-1104	Lepidoptera	Crambidae	Hellula undalis	Herbivore	Zhejing Chen	Siphoning Mouthparts	Yu, G.Y.; Zhang, J.M. Hellula undalis Hazard symptom recognition. Vegetables. 2021, (06), 82–85.	-
FIL-1105	Lepidoptera	Crambidae	Notarcha aurolinealis	Herbivore	Zhejing Chen	Siphoning Mouthparts	-	-
FIL-1106	Lepidoptera	Crambidae	Maruca vitrata	Herbivore	Zhejing Chen	Siphoning Mouthparts	Wang, J.L.; Zhu, J.C.; Jiang, X.Y.; et al. Advances and prospects of biological control research of legume podborer，Maruca vitrata Fabricius ( Lepidoptera: Crambidae). J. Environ. Entomol. 2023, 45(02): 395–407.	-
FIL-1107	Lepidoptera	Crambidae	Omphisa anastomosalis	Herbivore	Zhejing Chen	Siphoning Mouthparts	Wei, Y.B.; Lin, C.M. A preliminary study on biology of omphisa anastomosalis guenee (lepidoptera: pyralididae). East China Entomol. J. 1997, 6(01): 29–32.	Parasitism
FIL-1108	Lepidoptera	Crambidae	Ramila acciusalis	Herbivore	Zhejing Chen	Siphoning Mouthparts	-	-
FIL-1109	Lepidoptera	Crambidae	Ostrinia furnacalis	Herbivore	Zhejing Chen	Siphoning Mouthparts	Gao, J.L.; Yang, L.L.; Liu, Y.; et al. Research progress on the occurrence and control of Asian corn borer (Ostrinia furnacalis). Chin. J. Plant Prot. 2024, 44(10): 22–28, 40.	-
FIL-1110	Lepidoptera	Crambidae	Sameodes cancellalis	Herbivore	Zhejing Chen	Siphoning Mouthparts	-	-
FIL-1111	Lepidoptera	Crambidae	Piletocera aegimiusalis	Herbivore	Zhejing Chen	Siphoning Mouthparts	-	-
FIL-1112	Lepidoptera	Crambidae	Chilo sacchariphagus	Herbivore	Zhejing Chen	Siphoning Mouthparts	-	-
FIL-1113	Lepidoptera	Crambidae	Pygospila tyres	Herbivore	Zhejing Chen	Siphoning Mouthparts	-	-
FIL-1114	Lepidoptera	Crambidae	Ceratarcha umbrosa	Herbivore	Zhejing Chen	Siphoning Mouthparts	-	-
FIL-1115	Lepidoptera	Crambidae	Pagyda salvalis	Herbivore	Zhejing Chen	Siphoning Mouthparts	-	-
FIL-1116	Lepidoptera	Crambidae	Pycnarmon cribrata	Herbivore	Zhejing Chen	Siphoning Mouthparts	-	-
FIL-1117	Lepidoptera	Crambidae	Syllepte ridopalis	Herbivore	Zhejing Chen	Siphoning Mouthparts	-	-
FIL-1118	Lepidoptera	Crambidae	Syllepte chalybifascia	Herbivore	Zhejing Chen	Siphoning Mouthparts	-	-
FIL-1119	Lepidoptera	Crambidae	Glyphodes bicolor	Herbivore	Zhejing Chen	Siphoning Mouthparts	-	-
FIL-1120	Lepidoptera	Crambidae	Glyphodes stolalis	Herbivore	Zhejing Chen	Siphoning Mouthparts	-	-
FIL-1121	Lepidoptera	Crambidae	Palpita annulifer	Herbivore	Zhejing Chen	Siphoning Mouthparts	-	-
FIL-1122	Lepidoptera	Crambidae	Talanga sexpunctalis	Herbivore	Zhejing Chen	Siphoning Mouthparts	-	-
FIL-1123	Lepidoptera	Crambidae	Goniorhynchus sp.	Herbivore	Zhejing Chen	Siphoning Mouthparts	-	-
FIL-1124	Lepidoptera	Crambidae	Pseudebulea fentoni	Herbivore	Zhejing Chen	Siphoning Mouthparts	-	-
FIL-1125	Lepidoptera	Crambidae	Parotis marginata	Herbivore	Zhejing Chen	Siphoning Mouthparts	-	-
FIL-1126	Lepidoptera	Crambidae	Nomophila noctuella	Herbivore	Zhejing Chen	Siphoning Mouthparts	-	-
FIL-1127	Lepidoptera	Crambidae	Parapediasia teterrellus	Herbivore	Zhejing Chen	Siphoning Mouthparts	-	-
FIL-1128	Lepidoptera	Crambidae	Omiodes indicata	Herbivore	Zhejing Chen	Siphoning Mouthparts	Gao, Y.; Shi, S.S. Identification and Control of Bean-Leaf Webworm Moth (Omiodes indicata). Soybean Sci. Technol. 2024, (03), 43–47.	-
FIL-1129	Lepidoptera	Crambidae	Omiodes tristrialis	Herbivore	Zhejing Chen	Siphoning Mouthparts	-	-
FIL-1130	Lepidoptera	Crambidae	Herpetogramma licarsisalis	Herbivore	Zhejing Chen	Siphoning Mouthparts	Chen, P.C.; Li, Y.Z. New lawn pests in Shanghai: Herpetogramma licarsisalis (Walker, 1859) and Spodoptera mauritia (Boisduval, 1833) (Insecta: Lepidoptera: Crambidae/Noctuidae). Entomol. Knowl. 1998, (05): 273–274.	-
FIL-1131	Lepidoptera	Crambidae	Spoladea recurvalis	Herbivore	Zhejing Chen	Siphoning Mouthparts	Si, S.Y.; Li, M.; Du, F.Z. Identification and control of Spoladea recurvalis (Fabricius, 1775) (Insecta: Lepidoptera: Crambidae). Yangtze Vegetables. 2017, (01): 49–50.	-
FIL-1132	Lepidoptera	Crambidae	Camptomastix hisbonalis	Herbivore	Zhejing Chen	Siphoning Mouthparts	-	-
FIL-1133	Lepidoptera	Crambidae	Ategumia adipalis	Herbivore	Zhejing Chen	Siphoning Mouthparts	-	-
FIL-1134	Lepidoptera	Crambidae	Patania chlorophanta	Herbivore	Zhejing Chen	Siphoning Mouthparts	-	-
FIL-1135	Lepidoptera	Crambidae	Uresiphita quinquigera	Herbivore	Zhejing Chen	Siphoning Mouthparts	-	-
FIL-1136	Lepidoptera	Crambidae	Lamprosema tampiusalis	Herbivore	Zhejing Chen	Siphoning Mouthparts	-	-
FIL-1137	Lepidoptera	Crambidae	Marasmia poeyalis	Herbivore	Zhejing Chen	Siphoning Mouthparts	-	-
FIL-1138	Lepidoptera	Crambidae	Metoeca foedalis	Herbivore	Zhejing Chen	Siphoning Mouthparts	-	-
FIL-1139	Lepidoptera	Crambidae	Neomusotima fuscolinealis	Herbivore	Zhejing Chen	Siphoning Mouthparts	-	-
FIL-1140	Lepidoptera	Crambidae	Mabra eryxalis	Herbivore	Zhejing Chen	Siphoning Mouthparts	-	-
FIL-1141	Lepidoptera	Crambidae	Agrioglypta itysalis	Herbivore	Zhejing Chen	Siphoning Mouthparts	-	-
FIL-1142	Lepidoptera	Crambidae	Diaphania indica	Herbivore	Zhejing Chen	Siphoning Mouthparts	-	-
FIL-1143	Lepidoptera	Crambidae	Pyrausta phoenicealis	Herbivore	Zhejing Chen	Siphoning Mouthparts	-	-
FIL-1144	Lepidoptera	Crambidae	Nausinoe geometralis	Herbivore	Zhejing Chen	Siphoning Mouthparts	-	-
FIL-1145	Lepidoptera	Crambidae	Hydriris ornatalis	Herbivore	Zhejing Chen	Siphoning Mouthparts	-	-
FIL-1146	Lepidoptera	Crambidae	Udea ferrugalis	Herbivore	Zhejing Chen	Siphoning Mouthparts	-	-
FIL-1147	Lepidoptera	Crambidae	Crypsiptya coclesalis	Herbivore	Zhejing Chen	Siphoning Mouthparts	-	-
FIL-1148	Lepidoptera	Crambidae	Sitochroa verticalis	Herbivore	Zhejing Chen	Siphoning Mouthparts	-	-
FIL-1149	Lepidoptera	Crambidae	Rehimena cissophora	Herbivore	Zhejing Chen	Siphoning Mouthparts	-	-
FIL-1150	Lepidoptera	Crambidae	Cnaphalocrocis medinalis	Herbivore	Zhejing Chen	Siphoning Mouthparts	Yang, R. Causes and management strategies for the severe outbreak of Cnaphalocrocis medinalis (Guenée, 1854) in rice fields. Mod. Rural Sci. Technol. 2025, (07): 41–42.	-
FIL-1151	Lepidoptera	Geometridae	Agaraeus discolor	Herbivore	Zhejing Chen	Siphoning Mouthparts	-	-
FIL-1152	Lepidoptera	Geometridae	Anisephyra ocularia	Herbivore	Zhejing Chen	Siphoning Mouthparts	-	-
FIL-1153	Lepidoptera	Geometridae	Pasiphila rectangulata	Herbivore	Zhejing Chen	Siphoning Mouthparts	-	-
FIL-1154	Lepidoptera	Geometridae	Platycerota particolor	Herbivore	Zhejing Chen	Siphoning Mouthparts	-	-
FIL-1155	Lepidoptera	Geometridae	Psamatodes abydata	Herbivore	Zhejing Chen	Siphoning Mouthparts	-	-
FIL-1156	Lepidoptera	Geometridae	Somatina rosacea	Herbivore	Zhejing Chen	Siphoning Mouthparts	-	-
FIL-1157	Lepidoptera	Geometridae	Traminda aventiaria	Herbivore	Zhejing Chen	Siphoning Mouthparts	-	-
FIL-1158	Lepidoptera	Geometridae	Somatina plynusaria	Herbivore	Zhejing Chen	Siphoning Mouthparts	-	-
FIL-1159	Lepidoptera	Geometridae	Eucyclodes semialba	Herbivore	Zhejing Chen	Siphoning Mouthparts	-	-
FIL-1160	Lepidoptera	Geometridae	Chrysocraspeda faganaria	Herbivore	Zhejing Chen	Siphoning Mouthparts	-	-
FIL-1161	Lepidoptera	Geometridae	Thalassodes immissaria	Herbivore	Zhejing Chen	Siphoning Mouthparts	-	-
FIL-1162	Lepidoptera	Geometridae	Percnia fumidaria	Herbivore	Zhejing Chen	Siphoning Mouthparts	-	-
FIL-1163	Lepidoptera	Geometridae	Chorodna strixaria	Herbivore	Zhejing Chen	Siphoning Mouthparts	-	-
FIL-1164	Lepidoptera	Geometridae	Pingasa ruginaria	Herbivore	Zhejing Chen	Siphoning Mouthparts	-	-
FIL-1165	Lepidoptera	Geometridae	Hyposidra talaca Walker	Herbivore	Zhejing Chen	Siphoning Mouthparts	Cai, G.G.; Lin, Y.; Lin, J.L. a study on the biology and control of hyposidra talaca walker. J. Nanjing For. Univ. (Nat. Sci. Ed.). 1992, 16(03): 51–56.	-
FIL-1166	Lepidoptera	Geometridae	Pelagodes antiquadraria	Herbivore	Zhejing Chen	Siphoning Mouthparts	-	-
FIL-1167	Lepidoptera	Geometridae	Perixera illepidaria	Herbivore	Zhejing Chen	Siphoning Mouthparts	-	-
FIL-1168	Lepidoptera	Geometridae	Cleora fraterna	Herbivore	Zhejing Chen	Siphoning Mouthparts	-	-
FIL-1169	Lepidoptera	Geometridae	Borbacha pardaria	Herbivore	Zhejing Chen	Siphoning Mouthparts	-	-
FIL-1170	Lepidoptera	Geometridae	Biston suppressaria	Herbivore	Zhejing Chen	Siphoning Mouthparts	-	-
FIL-1171	Lepidoptera	Geometridae	Psyra spurcataria	Herbivore	Zhejing Chen	Siphoning Mouthparts	-	-
FIL-1172	Lepidoptera	Geometridae	Hypomecis transcissa	Herbivore	Zhejing Chen	Siphoning Mouthparts	-	-
FIL-1173	Lepidoptera	Geometridae	Luxiaria phyllosaria	Herbivore	Zhejing Chen	Siphoning Mouthparts	-	-
FIL-1174	Lepidoptera	Geometridae	Idaea violacea	Herbivore	Zhejing Chen	Siphoning Mouthparts	-	-
FIL-1175	Lepidoptera	Geometridae	Maxates quadripunctata	Herbivore	Zhejing Chen	Siphoning Mouthparts	-	-
FIL-1176	Lepidoptera	Geometridae	Abraxas sp.	Herbivore	Zhejing Chen	Siphoning Mouthparts	-	-
FIL-1177	Lepidoptera	Geometridae	Xenoclystia unijuga	Herbivore	Zhejing Chen	Siphoning Mouthparts	-	-
FIL-1178	Lepidoptera	Geometridae	Gymnoscelis tristrigosa	Herbivore	Zhejing Chen	Siphoning Mouthparts	Long, Y.B.; Li, K.Y.; Zhao, D.Y.; et al. Biological Characteristics of Gymnoscelis tristrigosa ( Lepidoptera:Geometridae: Larentiinae) and Its Occurrence in Guangdong. For. Environ. Sci. 2023, 39(05): 107–111.	-
FIL-1179	Lepidoptera	Geometridae	Chrysocraspeda sanguinea	Herbivore	Zhejing Chen	Siphoning Mouthparts	-	-
FIL-1180	Lepidoptera	Geometridae	lophophleps purpurea	Herbivore	Zhejing Chen	Siphoning Mouthparts	-	-
FIL-1181	Lepidoptera	Geometridae	Comibaena attenuata	Herbivore	Zhejing Chen	Siphoning Mouthparts	-	-
FIL-1182	Lepidoptera	Geometridae	Psilalcis pulveraria	Herbivore	Zhejing Chen	Siphoning Mouthparts	-	-
FIL-1183	Lepidoptera	Geometridae	Fascellina plagiata	Herbivore	Zhejing Chen	Siphoning Mouthparts	-	-
FIL-1184	Lepidoptera	Geometridae	jodis putata	Herbivore	Zhejing Chen	Siphoning Mouthparts	-	-
FIL-1185	Lepidoptera	Geometridae	Chartographa ludovicaria	Herbivore	Zhejing Chen	Siphoning Mouthparts	-	-
FIL-1186	Lepidoptera	Geometridae	Pamphlebia rubrolimbraria	Herbivore	Zhejing Chen	Siphoning Mouthparts	-	-
FIL-1187	Lepidoptera	Geometridae	Timandra convectaria	Herbivore	Zhejing Chen	Siphoning Mouthparts	-	-
FIL-1188	Lepidoptera	Geometridae	Loxotephria olivacea	Herbivore	Zhejing Chen	Siphoning Mouthparts	-	-
FIL-1189	Lepidoptera	Geometridae	Scopula umbilicata	Herbivore	Zhejing Chen	Siphoning Mouthparts	-	-
FIL-1190	Lepidoptera	Geometridae	Agathia carissima	Herbivore	Zhejing Chen	Siphoning Mouthparts	-	-
FIL-1191	Lepidoptera	Limacodidae	Thosea sinensis	Herbivore	Zhejing Chen	Siphoning Mouthparts	-	-
FIL-1192	Lepidoptera	Limacodidae	Chalcocelis dydima	Herbivore	Zhejing Chen	Siphoning Mouthparts	Huang, J.D. Biology and control of Chalcocelis albiguttata (Snellen, 1879) (Insecta: Lepidoptera: Limacodidae) on ginkgo. Guangxi Plant Prot. 1993, 6(04): 8–10.	-
FIL-1193	Lepidoptera	Limacodidae	Quasinarosa fulgens	Herbivore	Zhejing Chen	Siphoning Mouthparts	-	-
FIL-1194	Lepidoptera	Limacodidae	Scopelodes testacea	Herbivore	Zhejing Chen	Siphoning Mouthparts	-	-
FIL-1195	Lepidoptera	Limacodidae	Scopelodes venosa	Herbivore	Zhejing Chen	Siphoning Mouthparts	-	-
FIL-1196	Lepidoptera	Limacodidae	Phocoderma velutina	Herbivore	Zhejing Chen	Siphoning Mouthparts	-	-
FIL-1197	Lepidoptera	Limacodidae	Cania bilinea	Herbivore	Zhejing Chen	Siphoning Mouthparts	-	-
FIL-1198	Lepidoptera	Limacodidae	Oxyplax pallivitta	Herbivore	Zhejing Chen	Siphoning Mouthparts	-	-
FIL-1199	Lepidoptera	Limacodidae	Demonarosa rufotessellata	Herbivore	Zhejing Chen	Siphoning Mouthparts	-	-
FIL-1200	Lepidoptera	Limacodidae	Phlossa conjuncta	Herbivore	Zhejing Chen	Siphoning Mouthparts	-	-
FIL-1201	Lepidoptera	Erebidae	Creatonotos transiens	Herbivore	Zhejing Chen	Siphoning Mouthparts	Zhu, M.Y.; Huang, Y.S.; Lu, C.H. Occurrence and control of Creatonotus transiens (Walker, 1855) (Insecta: Lepidoptera: Erebidae) in Guangxi, China. Guangxi Agric. Sci. 1982, 13(06): 24–25.	-
FIL-1202	Lepidoptera	Erebidae	Miltochrista ziczac	Herbivore	Zhejing Chen	Siphoning Mouthparts	-	-
FIL-1203	Lepidoptera	Erebidae	Orvasca subnotata	Herbivore	Zhejing Chen	Siphoning Mouthparts	Zhou, B. Bionomics and Control of Orgyia australis (Walker, 1855) with Brown Spots in Hainan. Master's Thesis, Central South University of Forestry and Technology, Changsha, China, 2016. (Insecta: Lepidoptera: Erebidae: Lymantriinae)	-
FIL-1204	Lepidoptera	Erebidae	Orgyia gonostigma	Herbivore	Zhejing Chen	Siphoning Mouthparts	Wu, Q.B.; Bai, Y.Z. Occurrence damage observation and control technology of Orgyia gonostigma (Linnaeus, 1767) (Insecta: Lepidoptera: Erebidae). China Plant Prot. Bull. 2005, 25(05): 27–28.	-
FIL-1205	Lepidoptera	Erebidae	Euproctis nigricauda	Herbivore	Zhejing Chen	Siphoning Mouthparts	-	-
FIL-1206	Lepidoptera	Erebidae	Euproctis subflava	Herbivore	Zhejing Chen	Siphoning Mouthparts	-	-
FIL-1207	Lepidoptera	Erebidae	Euproctis croceola	Herbivore	Zhejing Chen	Siphoning Mouthparts	-	-
FIL-1208	Lepidoptera	Erebidae	Euproctis lutea	Herbivore	Zhejing Chen	Siphoning Mouthparts	-	-
FIL-1209	Lepidoptera	Erebidae	Euproctis flava	Herbivore	Zhejing Chen	Siphoning Mouthparts	Luo, Z.W.; Li, J.L.; Zhu, Y.; et al. Biological Characteristics and Comprehensive Control of Euproctis flava. Biol. Disaster Sci. 2013, 36(01): 31–34.	-
FIL-1210	Lepidoptera	Erebidae	Phycodes minor	Herbivore	Zhejing Chen	Siphoning Mouthparts	-	-
FIL-1211	Lepidoptera	Pieridae	Hebomoia glaucippe	Herbivore	Zhejing Chen	Siphoning Mouthparts	-	-
FIL-1212	Lepidoptera	Pieridae	Pieris rapae	Herbivore	Zhejing Chen	Siphoning Mouthparts	Shi, H.A.; Chen, H.L.; Wang, L.J.; et al. Current status of control research on Pieris rapae (Linnaeus, 1758) (Insecta: Lepidoptera: Pieridae). Hubei Plant Prot. 2019, 39(06): 33–35, 61.	-
FIL-1213	Lepidoptera	Pieridae	Eurema blanda	Herbivore	Zhejing Chen	Siphoning Mouthparts	Shi, H.A.; Chen, H.L.; Wang, L.J.; et al. Current status of control research on Pieris rapae (Linnaeus, 1758) (Insecta: Lepidoptera: Pieridae). Hubei Plant Prot. 2019, 39(06): 33–35, 61.	-
FIL-1214	Lepidoptera	Pieridae	Eurema hecabe	Herbivore	Zhejing Chen	Siphoning Mouthparts	Shi, H.A.; Chen, H.L.; Wang, L.J.; et al. Current status of control research on Pieris rapae (Linnaeus, 1758) (Insecta: Lepidoptera: Pieridae). Hubei Plant Prot. 2019, 39(06): 33–35, 61.	-
FIL-1215	Lepidoptera	Pieridae	Appias libythea	Herbivore	Zhejing Chen	Siphoning Mouthparts	-	-
FIL-1216	Lepidoptera	Pieridae	Appias lyncida	Herbivore	Zhejing Chen	Siphoning Mouthparts	-	-
FIL-1217	Lepidoptera	Pieridae	Leptosia nina	Herbivore	Zhejing Chen	Siphoning Mouthparts	-	-
FIL-1218	Lepidoptera	Papilionidae	Papilio paris	Herbivore	Zhejing Chen	Siphoning Mouthparts	-	-
FIL-1219	Lepidoptera	Papilionidae	Papilio nephelus	Herbivore	Zhejing Chen	Siphoning Mouthparts	-	-
FIL-1220	Lepidoptera	Papilionidae	Papilio protenor	Herbivore	Zhejing Chen	Siphoning Mouthparts	-	-
FIL-1221	Lepidoptera	Papilionidae	Papilio memnon	Herbivore	Zhejing Chen	Siphoning Mouthparts	Zhang, H.; Zheng, J.F. Preliminary study on the biological characteristics of Papilio memnon Linnaeus, 1758 (Insecta: Lepidoptera: Papilionidae). Mod. Hortic. 2012, 35(07): 45–46.	-
FIL-1222	Lepidoptera	Papilionidae	Papilio polytes	Herbivore	Zhejing Chen	Siphoning Mouthparts	Wu, K.; Le, X.Z.; Wang, A.B.; et al. Research Progress and Prospects of Papilio polytes. Guangdong Agric. Sci. 2025, 52(06): 1–12.	-
FIL-1223	Lepidoptera	Papilionidae	Graphium sarpedon	Herbivore	Zhejing Chen	Siphoning Mouthparts	-	-
FIL-1224	Lepidoptera	Papilionidae	Graphium agamemnon	Herbivore	Zhejing Chen	Siphoning Mouthparts	Wang, M.S.; He, X.Y.; Yang, X.; et al. A Preliminary Study on the Biological Characteristics of Graphium agamemnon. Fujian J. For. Sci. Technol. 2000, 27(02): 55–57.	-
FIL-1225	Lepidoptera	Drepanidae	Cyclidia substigmaria	Herbivore	Zhejing Chen	Siphoning Mouthparts	-	-
FIL-1226	Lepidoptera	Tineidae	Phaeoses leucodeta	Herbivore	Zhejing Chen	Siphoning Mouthparts	-	-
FIL-1227	Lepidoptera	Tineidae	Monopis monachella	Herbivore	Zhejing Chen	Siphoning Mouthparts	-	-
FIL-1228	Lepidoptera	Tineidae	Opogona sacchari	Herbivore	Zhejing Chen	Siphoning Mouthparts	Zhang, L.Z. Occurrence and control of Opogona sacchari (Bojer, 1856) (Insecta: Lepidoptera: Hieroxestidae). Hebei Agric. 2012, (07): 34.	-
FIL-1229	Lepidoptera	Tineidae	Edosa varians	Herbivore	Zhejing Chen	Siphoning Mouthparts	-	-
FIL-1230	Lepidoptera	Tineidae	Phereoeca uterella	Herbivore	Zhejing Chen	Siphoning Mouthparts	-	-
FIL-1231	Lepidoptera	Erebidae	Thisizima subceratella	Herbivore	Zhejing Chen	Siphoning Mouthparts	-	-
FIL-1232	Lepidoptera	Erebidae	Thisizima fasciaria	Herbivore	Zhejing Chen	Siphoning Mouthparts	-	-
FIL-1233	Lepidoptera	Tineidae	Erechthias minuscula	Herbivore	Zhejing Chen	Siphoning Mouthparts	-	-
FIL-1234	Lepidoptera	Tineidae	Tineola bisselliella	Herbivore	Zhejing Chen	Siphoning Mouthparts	-	-
FIL-1235	Lepidoptera	Lycaenidae	Heliophorus epicles	Herbivore	Zhejing Chen	Siphoning Mouthparts	-	-
FIL-1236	Lepidoptera	Lycaenidae	Heliophorus brahma	Herbivore	Zhejing Chen	Siphoning Mouthparts	-	-
FIL-1237	Lepidoptera	Lycaenidae	Deudorix epijarbas	Herbivore	Zhejing Chen	Siphoning Mouthparts	Ma, Y.F.; Zhang, X.M.; Xu, Y.; et al. A new insect pest Deudorix epijarbas menesicles on Macadamia spp. China Plant Prot. Guide. 2016, 36(07): 51–53+81.	-
FIL-1238	Lepidoptera	Lycaenidae	Catochrysops strabo	Herbivore	Zhejing Chen	Siphoning Mouthparts	-	-
FIL-1239	Lepidoptera	Lycaenidae	Catochrysops panormus	Herbivore	Zhejing Chen	Siphoning Mouthparts	-	-
FIL-1240	Lepidoptera	Lycaenidae	Loxura atymnus	Herbivore	Zhejing Chen	Siphoning Mouthparts	-	-
FIL-1241	Lepidoptera	Lycaenidae	Zizina otis	Herbivore	Zhejing Chen	Siphoning Mouthparts	-	-
FIL-1242	Lepidoptera	Lycaenidae	Megisba malaya	Herbivore	Zhejing Chen	Siphoning Mouthparts	-	-
FIL-1243	Lepidoptera	Lycaenidae	Spalgis epius	Herbivore	Zhejing Chen	Siphoning Mouthparts	-	-
FIL-1244	Lepidoptera	Lycaenidae	Leptotes plinius	Herbivore	Zhejing Chen	Siphoning Mouthparts	-	-
FIL-1245	Lepidoptera	Lycaenidae	Jamides celeno	Herbivore	Zhejing Chen	Siphoning Mouthparts	-	-
FIL-1246	Lepidoptera	Lycaenidae	Jamides bochus	Herbivore	Zhejing Chen	Siphoning Mouthparts	-	-
FIL-1247	Lepidoptera	Lycaenidae	Rapala varuna	Herbivore	Zhejing Chen	Siphoning Mouthparts	-	-
FIL-1248	Lepidoptera	Lycaenidae	Cigaritis lohita	Herbivore	Zhejing Chen	Siphoning Mouthparts	-	-
FIL-1249	Lepidoptera	Lycaenidae	Chilades lajus	Herbivore	Zhejing Chen	Siphoning Mouthparts	Si, J.Y.; Cao, L.; Yuan, Z.; et al. Morphological Characters and Biological Characters of Chilades pandava (Horsfield). Hunan Agric. Sci. 2014, 42(08): 6–9.	-
FIL-1250	Lepidoptera	Lycaenidae	Euchrysops cnejus	Herbivore	Zhejing Chen	Siphoning Mouthparts	-	-
FIL-1251	Lepidoptera	Lycaenidae	Pseudozizeeria maha	Herbivore	Zhejing Chen	Siphoning Mouthparts	-	-
FIL-1252	Lepidoptera	Nymphalidae	Danaus genutia	Herbivore	Zhejing Chen	Siphoning Mouthparts	-	-
FIL-1253	Lepidoptera	Nymphalidae	Hypolimnas bolina	Herbivore	Zhejing Chen	Siphoning Mouthparts	-	-
FIL-1254	Lepidoptera	Nymphalidae	Hypolimnas misippus	Herbivore	Zhejing Chen	Siphoning Mouthparts	-	-
FIL-1255	Lepidoptera	Nymphalidae	Ariadne ariadne	Herbivore	Zhejing Chen	Siphoning Mouthparts	-	-
FIL-1256	Lepidoptera	Nymphalidae	Vagrans egista	Herbivore	Zhejing Chen	Siphoning Mouthparts	-	-
FIL-1257	Lepidoptera	Nymphalidae	Euthalia phemius	Herbivore	Zhejing Chen	Siphoning Mouthparts	-	-
FIL-1258	Lepidoptera	Nymphalidae	Neptis hylas	Herbivore	Zhejing Chen	Siphoning Mouthparts	-	-
FIL-1259	Lepidoptera	Nymphalidae	Kaniska canace	Herbivore	Zhejing Chen	Siphoning Mouthparts	-	-
FIL-1260	Lepidoptera	Nymphalidae	Melanitis leda	Herbivore	Zhejing Chen	Siphoning Mouthparts	-	-
FIL-1261	Lepidoptera	Nymphalidae	Melanitis phedima	Herbivore	Zhejing Chen	Siphoning Mouthparts	-	-
FIL-1262	Lepidoptera	Nymphalidae	Tirumala limniace	Herbivore	Zhejing Chen	Siphoning Mouthparts	-	-
FIL-1263	Lepidoptera	Nymphalidae	Tirumala septentrionis	Herbivore	Zhejing Chen	Siphoning Mouthparts	-	-
FIL-1264	Lepidoptera	Nymphalidae	Junonia atlites	Herbivore	Zhejing Chen	Siphoning Mouthparts	-	-
FIL-1265	Lepidoptera	Nymphalidae	Junonia lemonias	Herbivore	Zhejing Chen	Siphoning Mouthparts	-	-
FIL-1266	Lepidoptera	Nymphalidae	Euploea tulliolus	Herbivore	Zhejing Chen	Siphoning Mouthparts	-	-
FIL-1267	Lepidoptera	Nymphalidae	Euploea eunice	Herbivore	Zhejing Chen	Siphoning Mouthparts	-	-
FIL-1268	Lepidoptera	Nymphalidae	Euploea core	Herbivore	Zhejing Chen	Siphoning Mouthparts	Huang, S.S.; Liang, H.L.; Chen, W.J. Study on the biological characteristics of Euploea core (Cramer, 1780) (Insecta: Lepidoptera: Nymphalidae) [C]//The Entomological Society of China. Entomology in China Toward the 21st Century - Proceedings of the 2000 Annual Conference of the Entomological Society of China. College of Natural Resources and Environment. South China Agricultural University. 2000…	-
FIL-1269	Lepidoptera	Cosmopterigidae	Gisilia thoracista	Herbivore	Zhejing Chen	Siphoning Mouthparts	-	-
FIL-1270	Lepidoptera	Cosmopterigidae	Cosmopterix zieglerella	Herbivore	Zhejing Chen	Siphoning Mouthparts	-	-
FIL-1271	Lepidoptera	Cosmopterigidae	Labdia semicoccinea	Herbivore	Zhejing Chen	Siphoning Mouthparts	-	-
FIL-1272	Lepidoptera	Cosmopterigidae	Macrobathra sp.	Herbivore	Zhejing Chen	Siphoning Mouthparts	-	-
FIL-1273	Lepidoptera	Cosmopterigidae	Anatrachyntis badia	Herbivore	Zhejing Chen	Siphoning Mouthparts	-	-
FIL-1274	Lepidoptera	Tortricidae	Sparganothis pilleriana	Herbivore	Zhejing Chen	Siphoning Mouthparts	Wang, T.; Sun, Y.J.; Li, X.; et al. Control of Sparganothis pilleriana (Denis & Schiffermüller, 1775) (Insecta: Lepidoptera: Tortricidae). Jilin For. Sci. Technol. 1999, 28(01): 27–28.	-
FIL-1275	Lepidoptera	Tortricidae	Dudua aprobola	Herbivore	Zhejing Chen	Siphoning Mouthparts	-	-
FIL-1276	Lepidoptera	Gelechiidae	Chrysoesthia sp.	Herbivore	Zhejing Chen	Siphoning Mouthparts	-	-
FIL-1277	Lepidoptera	Tortricidae	Celypha cespitana	Herbivore	Zhejing Chen	Siphoning Mouthparts	-	-
FIL-1278	Lepidoptera	Tortricidae	Pseudargyrotoza sp.	Herbivore	Zhejing Chen	Siphoning Mouthparts	-	-
FIL-1279	Lepidoptera	Tortricidae	Lozotaenia forsterana	Herbivore	Zhejing Chen	Siphoning Mouthparts	-	-
FIL-1280	Lepidoptera	Tortricidae	Phaecasiophora leechi	Herbivore	Zhejing Chen	Siphoning Mouthparts	-	-
FIL-1281	Lepidoptera	Tortricidae	Cnephasia sp.	Herbivore	Zhejing Chen	Siphoning Mouthparts	-	-
FIL-1282	Lepidoptera	Tortricidae	Zelotherses paleana	Herbivore	Zhejing Chen	Siphoning Mouthparts	-	-
FIL-1283	Lepidoptera	Tortricidae	Hedya ochroleucana	Herbivore	Zhejing Chen	Siphoning Mouthparts	-	-
FIL-1284	Lepidoptera	Tortricidae	Adoxophyes orana	Herbivore	Zhejing Chen	Siphoning Mouthparts	Yang, H.G. Reasons for the increasing damage of Adoxophyes orana (Fischer von Röslerstamm, 1834) (Insecta: Lepidoptera: Tortricidae) on peach trees and its control. Hebei For. Sci. Technol. 2006, 35(01): 47.	-
FIL-1285	Lepidoptera	Tortricidae	Endothenia sp.	Herbivore	Zhejing Chen	Siphoning Mouthparts	-	-
FIL-1286	Lepidoptera	Tortricidae	Argyrotaenia sp.	Herbivore	Zhejing Chen	Siphoning Mouthparts	-	-
FIL-1287	Lepidoptera	Tortricidae	Archips micaceana	Herbivore	Zhejing Chen	Siphoning Mouthparts	-	-
FIL-1288	Lepidoptera	Tortricidae	Bactra verutana	Herbivore	Zhejing Chen	Siphoning Mouthparts	Fu, M.L.; Xie, S.L.; Chen, H.Z.; et al. Observations on the bionomics of Bactra lanceolana. Plant Prot. 2009, 35(03): 118–122.	-
FIL-1289	Lepidoptera	Tortricidae	Inouenola pallescens	Herbivore	Zhejing Chen	Siphoning Mouthparts	-	-
FIL-1290	Lepidoptera	Tortricidae	Loboschiza koenigiana	Herbivore	Zhejing Chen	Siphoning Mouthparts	-	-
FIL-1291	Lepidoptera	Tortricidae	Cryptaspasma angulicostana	Herbivore	Zhejing Chen	Siphoning Mouthparts	-	-
FIL-1292	Lepidoptera	Tortricidae	Ptycholoma lecheana	Herbivore	Zhejing Chen	Siphoning Mouthparts	-	-
FIL-1293	Lepidoptera	Tortricidae	Eana sp.	Herbivore	Zhejing Chen	Siphoning Mouthparts	-	-
FIL-1294	Lepidoptera	Tortricidae	Gatesclarkeana idia	Herbivore	Zhejing Chen	Siphoning Mouthparts	Zheng, H.S. Control of Lebeda nobilis Walker, 1855 (Insecta: Lepidoptera: Lasiocampidae) and Cydia splendana (Hübner, [1825]) (Insecta: Lepidoptera: Tortricidae). Anhui For. 1995, 24(03): 21.	-
FIL-1295	Lepidoptera	Tortricidae	Meridemis furtiva	Herbivore	Zhejing Chen	Siphoning Mouthparts	-	-
FIL-1296	Lepidoptera	Tortricidae	Sorolopha archimedias	Herbivore	Zhejing Chen	Siphoning Mouthparts	-	-
FIL-1297	Lepidoptera	Tortricidae	Apotomis semifasciana	Herbivore	Zhejing Chen	Siphoning Mouthparts	-	-
FIL-1298	Lepidoptera	Tortricidae	Epinotia immundana	Herbivore	Zhejing Chen	Siphoning Mouthparts	-	-
FIL-1299	Lepidoptera	Tortricidae	Neocalyptis affinisana	Herbivore	Zhejing Chen	Siphoning Mouthparts	-	-
FIL-1300	Lepidoptera	Tortricidae	Acleris variana	Herbivore	Zhejing Chen	Siphoning Mouthparts	-	-
FIL-1301	Lepidoptera	Scythrididae	Eretmocera impactella	Herbivore	Zhejing Chen	Siphoning Mouthparts	-	-
FIL-1302	Lepidoptera	Nolidae	Beara tortriciformis	Herbivore	Zhejing Chen	Siphoning Mouthparts	-	-
FIL-1303	Lepidoptera	Nolidae	Paracrama dulcissima	Herbivore	Zhejing Chen	Siphoning Mouthparts	-	-
FIL-1304	Lepidoptera	Nolidae	Tyana falcata	Herbivore	Zhejing Chen	Siphoning Mouthparts	-	-
FIL-1305	Lepidoptera	Nolidae	Giaura niveidisca	Herbivore	Zhejing Chen	Siphoning Mouthparts	-	-
FIL-1306	Lepidoptera	Nolidae	Giaura punctata	Herbivore	Zhejing Chen	Siphoning Mouthparts	-	-
FIL-1307	Lepidoptera	Nolidae	Ptisciana seminivea	Herbivore	Zhejing Chen	Siphoning Mouthparts	-	-
FIL-1308	Lepidoptera	Erebidae	Baroa vatala	Herbivore	Zhejing Chen	Siphoning Mouthparts	-	-
FIL-1309	Lepidoptera	Nolidae	Nola taeniata	Herbivore	Zhejing Chen	Siphoning Mouthparts	-	-
FIL-1310	Lepidoptera	Nolidae	Nola fraterna	Herbivore	Zhejing Chen	Siphoning Mouthparts	-	-
FIL-1311	Lepidoptera	Nolidae	Nola lucidalis	Herbivore	Zhejing Chen	Siphoning Mouthparts	-	-
FIL-1312	Lepidoptera	Erebidae	Tympanistes rubidorsalis	Herbivore	Zhejing Chen	Siphoning Mouthparts	-	-
FIL-1313	Lepidoptera	Nolidae	Nycteola revayana	Herbivore	Zhejing Chen	Siphoning Mouthparts	-	-
FIL-1314	Lepidoptera	Nolidae	Gabala argentata	Herbivore	Zhejing Chen	Siphoning Mouthparts	-	-
FIL-1315	Lepidoptera	Nolidae	Pseudoips prasinana	Herbivore	Zhejing Chen	Siphoning Mouthparts	-	-
FIL-1316	Lepidoptera	Nolidae	Gelastocera exusta	Herbivore	Zhejing Chen	Siphoning Mouthparts	-	-
FIL-1317	Lepidoptera	Nolidae	Nolathripa lactaria	Herbivore	Zhejing Chen	Siphoning Mouthparts	-	-
FIL-1318	Lepidoptera	Nolidae	Selepa celtis	Herbivore	Zhejing Chen	Siphoning Mouthparts	Luo, S.B.; Lin, Q.Y. A Preliminary Study on Selepa celtis Moore, 1858 (Insecta: Lepidoptera: Erebidae). Fujian J. For. Sci. Technol. 1987, 14(01): 41–43.	-
FIL-1319	Lepidoptera	Nolidae	Blenina chlorophila	Herbivore	Zhejing Chen	Siphoning Mouthparts	-	-
FIL-1320	Lepidoptera	Nolidae	Etanna breviuscula	Herbivore	Zhejing Chen	Siphoning Mouthparts	-	-
FIL-1321	Lepidoptera	Nolidae	Risoba diversipennis	Herbivore	Zhejing Chen	Siphoning Mouthparts	-	-
FIL-1322	Lepidoptera	Nolidae	Carea angulata	Herbivore	Zhejing Chen	Siphoning Mouthparts	-	-
FIL-1323	Lepidoptera	Nolidae	Earias luteolaria	Herbivore	Zhejing Chen	Siphoning Mouthparts	Fang, Y.G.; Liu, G.Q. Biological Characteristics and Control of Earias pudicana Staudinger, 1892 (Insecta: Lepidoptera: Nolidae). Mod. Hortic. 2012, 35(21): 66.	-
FIL-1324	Lepidoptera	Gelechiidae	Argolamprotes micella	Herbivore	Zhejing Chen	Siphoning Mouthparts	-	-
FIL-1325	Lepidoptera	Gelechiidae	Palumbina guerinii	Herbivore	Zhejing Chen	Siphoning Mouthparts	-	-
FIL-1326	Lepidoptera	Gelechiidae	Hypatima spathota	Herbivore	Zhejing Chen	Siphoning Mouthparts	-	-
FIL-1327	Lepidoptera	Gelechiidae	Stegasta sp.	Herbivore	Zhejing Chen	Siphoning Mouthparts	-	-
FIL-1328	Lepidoptera	Gelechiidae	Anarsia tricornis	Herbivore	Zhejing Chen	Siphoning Mouthparts	-	-
FIL-1329	Lepidoptera	Gelechiidae	Helcystogramma triannulella	Herbivore	Zhejing Chen	Siphoning Mouthparts	-	-
FIL-1330	Lepidoptera	Crambidae	Eoophyla conjunctalis	Herbivore	Zhejing Chen	Siphoning Mouthparts	-	-
FIL-1331	Lepidoptera	Crambidae	Heortia vitessoides	Herbivore	Zhejing Chen	Siphoning Mouthparts	Peng, Y.Q.; Chen, L.Z.; Xiao, N.; Liu, W.H.; Xian, Z.Y.; Gu, T.Y.; Wang, X. Experimental Study on Green Comprehensive Control Technology of Heortia vitessoides. Trop. For. 2024, 52(04): 101–104.	-
FIL-1332	Lepidoptera	Pyralidae	Hypargyria metalliferella	Herbivore	Zhejing Chen	Siphoning Mouthparts	-	-
FIL-1333	Lepidoptera	Crambidae	Niphadoses dengcaolites	Herbivore	Zhejing Chen	Siphoning Mouthparts	-	-
FIL-1334	Lepidoptera	Crambidae	Zitha torridalis	Herbivore	Zhejing Chen	Siphoning Mouthparts	-	-
FIL-1335	Lepidoptera	Crambidae	Pseudocatharylla simplex	Herbivore	Zhejing Chen	Siphoning Mouthparts	-	-
FIL-1336	Lepidoptera	Crambidae	Bocchoris inspersalis	Herbivore	Zhejing Chen	Siphoning Mouthparts	-	-
FIL-1337	Lepidoptera	Pyralidae	hypsopygia pelasgalis	Herbivore	Zhejing Chen	Siphoning Mouthparts	-	-
FIL-1338	Lepidoptera	Pyralidae	Hypsopygia mauritialis	Herbivore	Zhejing Chen	Siphoning Mouthparts	Anonymous. Preliminary Observations on Hypsopygia mauritialis (Boisduval, 1833) (Insecta: Lepidoptera: Pyralidae). Entomol. Knowl. 1977, 14(04): 120.	-
FIL-1339	Lepidoptera	Pyralidae	Hypsopygia glaucinalis	Herbivore	Zhejing Chen	Siphoning Mouthparts	-	-
FIL-1340	Lepidoptera	Pyralidae	Hypsopygia costalis	Herbivore	Zhejing Chen	Siphoning Mouthparts	-	-
FIL-1341	Lepidoptera	Pyralidae	Hypsopygia nostralis	Herbivore	Zhejing Chen	Siphoning Mouthparts	-	-
FIL-1342	Lepidoptera	Pyralidae	Glyptoteles leucacrinella	Herbivore	Zhejing Chen	Siphoning Mouthparts	-	-
FIL-1343	Lepidoptera	Pyralidae	Curena externalis	Herbivore	Zhejing Chen	Siphoning Mouthparts	-	-
FIL-1344	Lepidoptera	Noctuidae	Spodoptera picta	Herbivore	Zhejing Chen	Siphoning Mouthparts	-	-
FIL-1345	Lepidoptera	Pyralidae	Ectomyelois ceratoniae	Herbivore	Zhejing Chen	Siphoning Mouthparts	-	-
FIL-1346	Lepidoptera	Noctuidae	Spodoptera cilium	Herbivore	Zhejing Chen	Siphoning Mouthparts	-	-
FIL-1347	Lepidoptera	Crambidae	Anania verbascalis	Herbivore	Zhejing Chen	Siphoning Mouthparts	-	-
FIL-1348	Lepidoptera	Pyralidae	Etiella zinckenella	Herbivore	Zhejing Chen	Siphoning Mouthparts	Dai, J.H.; Wang, L.Y.; Wang, Y.L. Identification and Integrated Pest Management of Etiella zinckenella (Treitschke, 1832) (Insecta: Lepidoptera: Pyralidae). Agric. Technol. Serv. 2011, 28(06): 807.	The larvae are obligate borers of legume pods, feeding on the internal seeds.
FIL-1349	Lepidoptera	Crambidae	Diaphania perspectalis	Herbivore	Zhejing Chen	Siphoning Mouthparts	Wang, Y.L.; Shang, G.F.; Hou, L.; et al. Biological Characteristics and Control of Diaphania perspectalis (Walker, 1859) (Insecta: Lepidoptera: Crambidae). Northwest Hort. 2025, (11): 52–53.	-
FIL-1350	Lepidoptera	Pyralidae	Galleria mellonella	Herbivore	Zhejing Chen	Siphoning Mouthparts	-	-
FIL-1351	Lepidoptera	Pyralidae	Orthaga olivacea	Herbivore	Zhejing Chen	Siphoning Mouthparts	Wei, S.J.; Xu, F.L.; Hua, F.L.; et al. A camphor insect pest——— bionomics of Orthaga olivacea．Entomol. Knowl. 2008, 45(04): 562–565, 679.	-
FIL-1352	Lepidoptera	Pyralidae	Orthaga euadrusalis	Herbivore	Zhejing Chen	Siphoning Mouthparts	Huang, J.D.; Qiu, F.B. Preliminary Observations on Orthaga euadrusalis Walker, 1859 (Insecta: Lepidoptera: Pyralidae), a Pest of Rhus chinensis Mill. For. Pest Dis. Commun. 1989, (01): 31.	-
FIL-1353	Lepidoptera	Pyralidae	Endotricha consocia	Herbivore	Zhejing Chen	Siphoning Mouthparts	-	-
FIL-1354	Lepidoptera	Pyralidae	Endotricha repandalis	Herbivore	Zhejing Chen	Siphoning Mouthparts	-	-
FIL-1355	Lepidoptera	Pyralidae	Endotricha ruminalis	Herbivore	Zhejing Chen	Siphoning Mouthparts	-	-
FIL-1356	Lepidoptera	Pyralidae	Endotricha mesenterialis	Herbivore	Zhejing Chen	Siphoning Mouthparts	-	-
FIL-1357	Lepidoptera	Pyralidae	Endotricha theonalis	Herbivore	Zhejing Chen	Siphoning Mouthparts	-	-
FIL-1358	Lepidoptera	Pyralidae	Endotricha olivacealis	Herbivore	Zhejing Chen	Siphoning Mouthparts	-	-
FIL-1359	Lepidoptera	Pyralidae	Endotricha minialis	Herbivore	Zhejing Chen	Siphoning Mouthparts	-	-
FIL-1360	Lepidoptera	Pyralidae	Volobilis biplaga	Herbivore	Zhejing Chen	Siphoning Mouthparts	-	-
FIL-1361	Lepidoptera	Pyralidae	Herculia pelasgalis	Herbivore	Zhejing Chen	Siphoning Mouthparts	-	-
FIL-1362	Lepidoptera	Pyralidae	Tirathaba rufivena	Herbivore	Zhejing Chen	Siphoning Mouthparts	Gan, B.C.; Zhou, Y.K.; Huang, L.M.; et al. Study on Integrated Control Technique for Tirathaba rufivena in Areca catechu. J. Jiangxi Agric. Sci. 2013, 25(11): 86–88.	-
FIL-1363	Lepidoptera	Pyralidae	Homoeosoma electella	Herbivore	Zhejing Chen	Siphoning Mouthparts	-	-
FIL-1364	Lepidoptera	Pyralidae	Homoeosoma nebulella	Herbivore	Zhejing Chen	Siphoning Mouthparts	-	-
FIL-1365	Lepidoptera	Pyralidae	Teliphasa nubilosa	Herbivore	Zhejing Chen	Siphoning Mouthparts	-	-
FIL-1366	Lepidoptera	Pyralidae	teliphasa albifusa	Herbivore	Zhejing Chen	Siphoning Mouthparts	-	-
FIL-1367	Lepidoptera	Pyralidae	Achroia grisella	Herbivore	Zhejing Chen	Siphoning Mouthparts	-	-
FIL-1368	Lepidoptera	Pyralidae	Sciota hostilis	Herbivore	Zhejing Chen	Siphoning Mouthparts	-	-
FIL-1369	Lepidoptera	Pyralidae	Sciota adelphella	Herbivore	Zhejing Chen	Siphoning Mouthparts	-	-
FIL-1370	Lepidoptera	Pyralidae	Sciota fumella	Herbivore	Zhejing Chen	Siphoning Mouthparts	-	-
FIL-1371	Lepidoptera	Pyralidae	Cryptoblabes bistriga	Herbivore	Zhejing Chen	Siphoning Mouthparts	-	-
FIL-1372	Lepidoptera	Pyralidae	Nephopterix sp.	Herbivore	Zhejing Chen	Siphoning Mouthparts	-	-
FIL-1373	Lepidoptera	Pyralidae	Oncocera semirubella	Herbivore	Zhejing Chen	Siphoning Mouthparts	Fang, L.; Cui, F.L.; Li, Z.P.; et al. Observation on the bionomics of Salebria semirubella. For. Pest Dis. Commun. 1999, (02): 20–21.	-
FIL-1374	Lepidoptera	Crambidae	Eurrhyparodes tricoloralis	Herbivore	Zhejing Chen	Siphoning Mouthparts	-	-
FIL-1375	Lepidoptera	Crambidae	Eurrhyparodes bracteolalis	Herbivore	Zhejing Chen	Siphoning Mouthparts	-	-
FIL-1376	Lepidoptera	Pyralidae	Lamoria adaptella	Herbivore	Zhejing Chen	Siphoning Mouthparts	-	-
FIL-1377	Lepidoptera	Pyralidae	Lamoria zelleri	Herbivore	Zhejing Chen	Siphoning Mouthparts	-	-
FIL-1378	Lepidoptera	Pyralidae	Calguia defiguralis	Herbivore	Zhejing Chen	Siphoning Mouthparts	Cao, K.C.; Li, R.L.; Pang, Z. Calguia defiguralis Walker, 1863 (Insecta: Lepidoptera: Pyralidae). Plant Prot. 1982, (04): 21.	-
FIL-1379	Lepidoptera	Erebidae	Gesonia obeditalis	Herbivore	Zhejing Chen	Siphoning Mouthparts	-	-
FIL-1380	Lepidoptera	Erebidae	Achaea janata	Herbivore	Zhejing Chen	Siphoning Mouthparts	-	-
FIL-1381	Lepidoptera	Erebidae	Achaea serva	Herbivore	Zhejing Chen	Siphoning Mouthparts	-	-
FIL-1382	Lepidoptera	Noctuidae	Autophila cataphanes	Herbivore	Zhejing Chen	Siphoning Mouthparts	-	-
FIL-1383	Lepidoptera	Erebidae	Episparis tortuosalis	Herbivore	Zhejing Chen	Siphoning Mouthparts	-	-
FIL-1384	Lepidoptera	Erebidae	Eressa confinis	Herbivore	Zhejing Chen	Siphoning Mouthparts	-	-
FIL-1385	Lepidoptera	Noctuidae	Lopharthrum comprimens	Herbivore	Zhejing Chen	Siphoning Mouthparts	-	-
FIL-1386	Lepidoptera	Erebidae	Nyctemera adversata	Herbivore	Zhejing Chen	Siphoning Mouthparts	-	-
FIL-1387	Lepidoptera	Erebidae	Nyctemera lacticinia	Herbivore	Zhejing Chen	Siphoning Mouthparts	-	-
FIL-1388	Lepidoptera	Noctuidae	Rusicada privata	Herbivore	Zhejing Chen	Siphoning Mouthparts	-	-
FIL-1389	Lepidoptera	Noctuidae	Trigonodes hyppasia	Herbivore	Zhejing Chen	Siphoning Mouthparts	-	-
FIL-1390	Lepidoptera	Erebidae	Nishada sp.	Herbivore	Zhejing Chen	Siphoning Mouthparts	-	-
FIL-1391	Lepidoptera	Erebidae	Orgyia postica	Herbivore	Zhejing Chen	Siphoning Mouthparts	Luo, M.R.; Huang, J.Z.; Lu, J.B. A Preliminary Report on the Occurrence and Control of Orgyia postica (Walker, 1885) (Insecta: Lepidoptera: Erebidae: Lymantriinae). Guangxi Plant Prot. 1993, (03): 42–44.	-
FIL-1392	Lepidoptera	Noctuidae	Sympis rufibasis	Herbivore	Zhejing Chen	Siphoning Mouthparts	-	-
FIL-1393	Lepidoptera	Erebidae	Erygia apicalis	Herbivore	Zhejing Chen	Siphoning Mouthparts	-	-
FIL-1394	Lepidoptera	Erebidae	Calyptra minuticornis	Herbivore	Zhejing Chen	Siphoning Mouthparts	-	-
FIL-1395	Lepidoptera	Lymantriidae	Arna bipunctapex	Herbivore	Zhejing Chen	Siphoning Mouthparts	-	-
FIL-1396	Lepidoptera	Erebidae	Cerynea sp.	Herbivore	Zhejing Chen	Siphoning Mouthparts	-	-
FIL-1397	Lepidoptera	Erebidae	Pindara illibata	Herbivore	Zhejing Chen	Siphoning Mouthparts	-	-
FIL-1398	Lepidoptera	Erebidae	Plecoptera recta	Herbivore	Zhejing Chen	Siphoning Mouthparts	-	-
FIL-1399	Lepidoptera	Noctuidae	Platyja umminia	Herbivore	Zhejing Chen	Siphoning Mouthparts	-	-
FIL-1400	Lepidoptera	Erebidae	Eublemma accedens	Herbivore	Zhejing Chen	Siphoning Mouthparts	-	-
FIL-1401	Lepidoptera	Erebidae	Eublemma sp.	Herbivore	Zhejing Chen	Siphoning Mouthparts	-	-
FIL-1402	Lepidoptera	Erebidae	Syntomoides imaon	Herbivore	Zhejing Chen	Siphoning Mouthparts	-	-
FIL-1403	Lepidoptera	Erebidae	Mocis undata	Herbivore	Zhejing Chen	Siphoning Mouthparts	-	-
FIL-1404	Lepidoptera	Erebidae	Mocis frugalis	Herbivore	Zhejing Chen	Siphoning Mouthparts	-	-
FIL-1405	Lepidoptera	Erebidae	Amerila astreus	Herbivore	Zhejing Chen	Siphoning Mouthparts	-	-
FIL-1406	Lepidoptera	Erebidae	Ericeia eriophora	Herbivore	Zhejing Chen	Siphoning Mouthparts	-	-
FIL-1407	Lepidoptera	Erebidae	Asota egens	Herbivore	Zhejing Chen	Siphoning Mouthparts	-	-
FIL-1408	Lepidoptera	Erebidae	Asota plaginota	Herbivore	Zhejing Chen	Siphoning Mouthparts	-	-
FIL-1409	Lepidoptera	Noctuidae	Pandesma sp.	Herbivore	Zhejing Chen	Siphoning Mouthparts	-	-
FIL-1410	Lepidoptera	Erebidae	Oxyodes scrobiculata	Herbivore	Zhejing Chen	Siphoning Mouthparts	-	-
FIL-1411	Lepidoptera	Noctuidae	Progonia sp.	Herbivore	Zhejing Chen	Siphoning Mouthparts	-	-
FIL-1412	Lepidoptera	Erebidae	Hypena laceratalis	Herbivore	Zhejing Chen	Siphoning Mouthparts	-	-
FIL-1413	Lepidoptera	Erebidae	Neochera dominia	Herbivore	Zhejing Chen	Siphoning Mouthparts	-	-
FIL-1414	Lepidoptera	Erebidae	Pericyma cruegeri	Herbivore	Zhejing Chen	Siphoning Mouthparts	Lu, X.L.; Jia, C.J.; Lin, X.L.; et al. Biological Characteristics Control Tactics of Pericymacruegri Butler. J. Hebei For. Sci. Technol. 2016, 25(05): 11–13.	-
FIL-1415	Lepidoptera	Erebidae	Perina nuda	Herbivore	Zhejing Chen	Siphoning Mouthparts	Zeng, L.Q.; He, X.Y.; Pan, A.F.; et al. Biological Properties of Perina nuda in Fuzhou. J. Zhejiang For. Sci. Technol. 2019, 39(01): 49–54.	-
FIL-1416	Lepidoptera	Erebidae	Grammodes geometrica	Herbivore	Zhejing Chen	Siphoning Mouthparts	-	-
FIL-1417	Lepidoptera	Noctuidae	Bastilla fulvotaenia	Herbivore	Zhejing Chen	Siphoning Mouthparts	-	-
FIL-1418	Lepidoptera	Noctuidae	Bastilla joviana	Herbivore	Zhejing Chen	Siphoning Mouthparts	-	-
FIL-1419	Lepidoptera	Erebidae	Eudocima phalonia	Herbivore	Zhejing Chen	Siphoning Mouthparts	-	-
FIL-1420	Lepidoptera	Erebidae	Eudocima homaena	Herbivore	Zhejing Chen	Siphoning Mouthparts	-	-
FIL-1421	Lepidoptera	Erebidae	Eudocima salaminia	Herbivore	Zhejing Chen	Siphoning Mouthparts	-	-
FIL-1422	Lepidoptera	Noctuidae	Aventiola sp.	Herbivore	Zhejing Chen	Siphoning Mouthparts	-	-
FIL-1423	Lepidoptera	Erebidae	Peridrome subfascia	Herbivore	Zhejing Chen	Siphoning Mouthparts	-	-
FIL-1424	Lepidoptera	Erebidae	Parallelia sp.	Herbivore	Zhejing Chen	Siphoning Mouthparts	-	-
FIL-1425	Lepidoptera	Erebidae	Zurobata vacillans	Herbivore	Zhejing Chen	Siphoning Mouthparts	-	-
FIL-1426	Lepidoptera	Noctuidae	Oraesia emarginata	Herbivore	Zhejing Chen	Siphoning Mouthparts	-	-
FIL-1427	Lepidoptera	Erebidae	Pangrapta roseinotata	Herbivore	Zhejing Chen	Siphoning Mouthparts	-	-
FIL-1428	Lepidoptera	Erebidae	Pantana substrigosa	Herbivore	Zhejing Chen	Siphoning Mouthparts	-	-
FIL-1429	Lepidoptera	Erebidae	Paracolax fentoni	Herbivore	Zhejing Chen	Siphoning Mouthparts	-	-
FIL-1430	Lepidoptera	Erebidae	Oeonistis altica	Herbivore	Zhejing Chen	Siphoning Mouthparts	-	-
FIL-1431	Lepidoptera	Erebidae	Oglasa costimacula	Herbivore	Zhejing Chen	Siphoning Mouthparts	-	-
FIL-1432	Lepidoptera	Erebidae	Ophiusa disjungens	Herbivore	Zhejing Chen	Siphoning Mouthparts	-	-
FIL-1433	Lepidoptera	Hesperiidae	Parnara guttata	Herbivore	Zhejing Chen	Siphoning Mouthparts	Long, B. Morphological Characteristics and Control Technology of Parnara guttata (Bremer et Grey, 1852) (Insecta: Lepidoptera: Hesperiidae). Rural Pract. Technol. 2008, (05): 35.	-
FIL-1434	Lepidoptera	Hesperiidae	Ancistroides nigrita	Herbivore	Zhejing Chen	Siphoning Mouthparts	Yue, J.J.; Yan, Z.; Yang, D.P.; et al. A new pest on Amomum villosum Lour., Ancistroides nigrita Latreille. China Plant Prot. Bull. 2023, 43(10): 15–18.	-
FIL-1435	Lepidoptera	Hesperiidae	Pelopidas agna	Herbivore	Zhejing Chen	Siphoning Mouthparts	-	-
FIL-1436	Lepidoptera	Hesperiidae	Pelopidas mathias	Herbivore	Zhejing Chen	Siphoning Mouthparts	-	-
FIL-1437	Lepidoptera	Hesperiidae	Ampittia dioscorides	Herbivore	Zhejing Chen	Siphoning Mouthparts	Fang, Z.Y.; Zhou, Z.H. Preliminary Observation on Parnara apostata (Snellen, 1876) (Insecta: Lepidoptera: Hesperiidae) . Guangxi Agric. Sci. 1984, (01): 39, 40.	-
FIL-1438	Lepidoptera	Hesperiidae	Udaspes folus	Herbivore	Zhejing Chen	Siphoning Mouthparts	Sun, X.M.; Zhang, Z.; Zhang, G.F.; et al. Occurrence and control of Udaspes folus on the host plant Zingiber mioga. Entomol. Knowl. 2004, 41(3): 261–262, 285.	often rolling leaves into shelters and causing distinctive feeding notches or holes.
FIL-1439	Lepidoptera	Hesperiidae	Erionota torus	Herbivore	Zhejing Chen	Siphoning Mouthparts	-	-
FIL-1440	Lepidoptera	Hesperiidae	Pseudocoladenia dan	Herbivore	Zhejing Chen	Siphoning Mouthparts	-	-
FIL-1441	Lepidoptera	Hesperiidae	Caltoris cahira	Herbivore	Zhejing Chen	Siphoning Mouthparts	-	-
FIL-1442	Lepidoptera	Hesperiidae	Matapa aria	Herbivore	Zhejing Chen	Siphoning Mouthparts	-	-
FIL-1443	Lepidoptera	Hesperiidae	Oriens gola	Herbivore	Zhejing Chen	Siphoning Mouthparts	-	-
FIL-1444	Lepidoptera	Hesperiidae	Oriens goloides	Herbivore	Zhejing Chen	Siphoning Mouthparts	-	-
FIL-1445	Lepidoptera	Hesperiidae	Tagiades litigiosa	Herbivore	Zhejing Chen	Siphoning Mouthparts	-	-
FIL-1446	Lepidoptera	Hesperiidae	Bibasis gomata	Herbivore	Zhejing Chen	Siphoning Mouthparts	-	-
FIL-1447	Lepidoptera	Hesperiidae	Arnetta atkinsoni	Herbivore	Zhejing Chen	Siphoning Mouthparts	-	-
FIL-1448	Lepidoptera	Hesperiidae	Borbo cinnara	Herbivore	Zhejing Chen	Siphoning Mouthparts	-	-
FIL-1449	Lepidoptera	Hesperiidae	Celaenorrhinus leucocera	Herbivore	Zhejing Chen	Siphoning Mouthparts	-	-
FIL-1450	Lepidoptera	Hesperiidae	Notocrypta paralysos	Herbivore	Zhejing Chen	Siphoning Mouthparts	-	-
FIL-1451	Lepidoptera	Hesperiidae	Iambrix salsala	Herbivore	Zhejing Chen	Siphoning Mouthparts	-	-
FIL-1452	Lepidoptera	Sphingidae	Rhagastis castor	Herbivore	Zhejing Chen	Siphoning Mouthparts	-	-
FIL-1453	Lepidoptera	Sphingidae	Daphnis placida	Herbivore	Zhejing Chen	Siphoning Mouthparts	Chen, H.J.; Wang, J. Biological Characteristics and Control of Daphnis nerii (Linnaeus, 1758) (Insecta: Lepidoptera: Sphingidae) [C]//Plant Protection Professional Committee of Chinese Society of Landscape Architecture. Abstracts of the 16th National Academic Seminar on Landscape Plant Protection. Xiamen Landscaping Engineering Office; Xiamen Landscaping Engineering Office, 2007: 17.	-
FIL-1454	Lepidoptera	Sphingidae	Neogurelca himachala	Herbivore	Zhejing Chen	Siphoning Mouthparts	-	-
FIL-1455	Lepidoptera	Sphingidae	Meganoton nyctiphanes	Herbivore	Zhejing Chen	Siphoning Mouthparts	-	-
FIL-1456	Lepidoptera	Sphingidae	Clanis bilineata	Herbivore	Zhejing Chen	Siphoning Mouthparts	Jiang, Y.T. Occurrence and Control of Clanis bilineata Walker, 1866 (Insecta: Lepidoptera: Sphingidae). Henan Agric. 2010, (17): 64.	-
FIL-1457	Lepidoptera	Sphingidae	Acherontia lachesis	Herbivore	Zhejing Chen	Siphoning Mouthparts	-	-
FIL-1458	Lepidoptera	Sphingidae	Callambulyx rubricosa	Herbivore	Zhejing Chen	Siphoning Mouthparts	-	-
FIL-1459	Lepidoptera	Sphingidae	Eupanacra mydon	Herbivore	Zhejing Chen	Siphoning Mouthparts	-	-
FIL-1460	Lepidoptera	Sphingidae	Acosmeryx pseudonaga	Herbivore	Zhejing Chen	Siphoning Mouthparts	-	-
FIL-1461	Lepidoptera	Sphingidae	Acosmeryx shervillii	Herbivore	Zhejing Chen	Siphoning Mouthparts	-	-
FIL-1462	Lepidoptera	Sphingidae	Psilogramma menephron	Herbivore	Zhejing Chen	Siphoning Mouthparts	-	-
FIL-1463	Lepidoptera	Sphingidae	Psilogramma increta	Herbivore	Zhejing Chen	Siphoning Mouthparts	-	-
FIL-1464	Lepidoptera	Sphingidae	Pergesa acteus	Herbivore	Zhejing Chen	Siphoning Mouthparts	-	-
FIL-1465	Lepidoptera	Sphingidae	Theretra silhetensis	Herbivore	Zhejing Chen	Siphoning Mouthparts	-	-
FIL-1466	Lepidoptera	Sphingidae	Hippotion rosetta	Herbivore	Zhejing Chen	Siphoning Mouthparts	-	-
FIL-1467	Lepidoptera	Sphingidae	Hippotion celerio	Herbivore	Zhejing Chen	Siphoning Mouthparts	-	-
FIL-1468	Lepidoptera	Sphingidae	Parum colligata	Herbivore	Zhejing Chen	Siphoning Mouthparts	Wang, L.Y. Life History and Habits of Parum colligata (Walker, 1856) (Insecta: Lepidoptera: Sphingidae). Entomol. Knowl. 1980, (06): 264-266.	-
FIL-1469	Lepidoptera	Sphingidae	Macroglossum fritzei	Herbivore	Zhejing Chen	Siphoning Mouthparts	-	-
FIL-1470	Lepidoptera	Sphingidae	Macroglossum pyrrhosticta	Herbivore	Zhejing Chen	Siphoning Mouthparts	-	-
FIL-1471	Lepidoptera	Riodinidae	Zemeros flegyas	Herbivore	Zhejing Chen	Siphoning Mouthparts	-	-
FIL-1472	Lepidoptera	Nymphalidae	Elymnias hypermnestra	Herbivore	Zhejing Chen	Siphoning Mouthparts	-	-
FIL-1473	Lepidoptera	Nymphalidae	Ypthima argus	Herbivore	Zhejing Chen	Siphoning Mouthparts	-	-
FIL-1474	Lepidoptera	Nymphalidae	Ypthima baldus	Herbivore	Zhejing Chen	Siphoning Mouthparts	-	-
FIL-1475	Lepidoptera	Nymphalidae	Ypthima imitans	Herbivore	Zhejing Chen	Siphoning Mouthparts	-	-
FIL-1476	Lepidoptera	Nymphalidae	Mycalesis gotama	Herbivore	Zhejing Chen	Siphoning Mouthparts	-	-
FIL-1477	Lepidoptera	Nymphalidae	Mycalesis francisca	Herbivore	Zhejing Chen	Siphoning Mouthparts	-	-
FIL-1478	Lepidoptera	Nymphalidae	Mycalesis perseus	Herbivore	Zhejing Chen	Siphoning Mouthparts	-	-
FIL-1479	Lepidoptera	Nymphalidae	Mycalesis panthaka	Herbivore	Zhejing Chen	Siphoning Mouthparts	-	-
FIL-1480	Lepidoptera	Nymphalidae	Mycalesis mineus	Herbivore	Zhejing Chen	Siphoning Mouthparts	-	-
FIL-1481	Lepidoptera	Noctuidae	Amyna stellata	Herbivore	Zhejing Chen	Siphoning Mouthparts	-	-
FIL-1482	Lepidoptera	Noctuidae	Feliniopsis indistans	Herbivore	Zhejing Chen	Siphoning Mouthparts	-	-
FIL-1483	Lepidoptera	Noctuidae	Rhizedra lutosa	Herbivore	Zhejing Chen	Siphoning Mouthparts	-	-
FIL-1484	Lepidoptera	Noctuidae	Tholera decimalis	Herbivore	Zhejing Chen	Siphoning Mouthparts	-	-
FIL-1485	Lepidoptera	Noctuidae	Enispa elataria	Herbivore	Zhejing Chen	Siphoning Mouthparts	-	-
FIL-1486	Lepidoptera	Noctuidae	Serrodes campana	Herbivore	Zhejing Chen	Siphoning Mouthparts	-	-
FIL-1487	Lepidoptera	Noctuidae	Moma alpium	Herbivore	Zhejing Chen	Siphoning Mouthparts	-	-
FIL-1488	Lepidoptera	Noctuidae	Agrotis ipsilon	Herbivore	Zhejing Chen	Siphoning Mouthparts	-	-
FIL-1489	Lepidoptera	Noctuidae	Condica capensis	Herbivore	Zhejing Chen	Siphoning Mouthparts	-	-
FIL-1490	Lepidoptera	Noctuidae	Condica illecta	Herbivore	Zhejing Chen	Siphoning Mouthparts	-	-
FIL-1491	Lepidoptera	Noctuidae	Cosmia sp.	Herbivore	Zhejing Chen	Siphoning Mouthparts	-	-
FIL-1492	Lepidoptera	Noctuidae	Aedia leucomelas	Herbivore	Zhejing Chen	Siphoning Mouthparts	Liu, Y.; Yuan, J.H.; Wang, Q.; et al. Research for Morphological Characteristics and Habits of Aedia Leucomelas,a Pest on Ipomoea aquatica Forsk. Yangtze Vegetables. 2015, (22): 171-174.	-
FIL-1493	Lepidoptera	Noctuidae	Ecpatia longinquua	Herbivore	Zhejing Chen	Siphoning Mouthparts	-	-
FIL-1494	Lepidoptera	Noctuidae	Hemiglaea costalis	Herbivore	Zhejing Chen	Siphoning Mouthparts	-	-
FIL-1495	Lepidoptera	Noctuidae	Elaphria sp.	Herbivore	Zhejing Chen	Siphoning Mouthparts	-	-
FIL-1496	Lepidoptera	Drepanidae	Habrosyne pterographa	Herbivore	Zhejing Chen	Siphoning Mouthparts	-	-
FIL-1497	Lepidoptera	Erebidae	Danielithosia immaculata	Herbivore	Zhejing Chen	Siphoning Mouthparts	-	-
FIL-1498	Lepidoptera	Noctuidae	Xanthodes transversa	Herbivore	Zhejing Chen	Siphoning Mouthparts	-	-
FIL-1499	Lepidoptera	Noctuidae	Euplexia lucipara	Herbivore	Zhejing Chen	Siphoning Mouthparts	-	-
FIL-1500	Lepidoptera	Erebidae	Rivula sericealis	Herbivore	Zhejing Chen	Siphoning Mouthparts	Shen, Q.; Liu, J.D.; He, S.C.; et al. Preliminary research on Rivula biatomea. Entomol. Knowl. 2003, (02): 140-144.	-
FIL-1501	Lepidoptera	Erebidae	Rivula leucanioides	Herbivore	Zhejing Chen	Siphoning Mouthparts	-	-
FIL-1502	Lepidoptera	Erebidae	Rivula striatura	Herbivore	Zhejing Chen	Siphoning Mouthparts	-	-
FIL-1503	Lepidoptera	Noctuidae	Chrysodeixis includens	Herbivore	Zhejing Chen	Siphoning Mouthparts	-	-
FIL-1504	Lepidoptera	Noctuidae	Chrysodeixis acuta	Herbivore	Zhejing Chen	Siphoning Mouthparts	-	-
FIL-1505	Lepidoptera	Noctuidae	Helicoverpa assulta	Herbivore	Zhejing Chen	Siphoning Mouthparts	Li, X.J. Occurrence and Control of Helicoverpa assulta (Guenée, 1852) (Insecta: Lepidoptera: Noctuidae) in Pepper Fields. Mod. Rural Sci. Technol. 2023, (09): 45–46.	-
FIL-1506	Lepidoptera	Noctuidae	Helicoverpa zea	Herbivore	Zhejing Chen	Siphoning Mouthparts	-	-
FIL-1507	Lepidoptera	Noctuidae	Xestia ditrapezium	Herbivore	Zhejing Chen	Siphoning Mouthparts	-	-
FIL-1508	Lepidoptera	Noctuidae	Elusa ustula	Herbivore	Zhejing Chen	Siphoning Mouthparts	-	-
FIL-1509	Lepidoptera	Noctuidae	Mythimna stolida	Herbivore	Zhejing Chen	Siphoning Mouthparts	-	-
FIL-1510	Lepidoptera	Noctuidae	Mythimna reversa	Herbivore	Zhejing Chen	Siphoning Mouthparts	-	-
FIL-1511	Lepidoptera	Noctuidae	Mythimna subplacida	Herbivore	Zhejing Chen	Siphoning Mouthparts	-	-
FIL-1512	Lepidoptera	Noctuidae	Dasypolia templi	Herbivore	Zhejing Chen	Siphoning Mouthparts	-	-
FIL-1513	Lepidoptera	Noctuidae	Sphragifera sp.	Herbivore	Zhejing Chen	Siphoning Mouthparts	-	-
FIL-1514	Lepidoptera	Noctuidae	Naranga aenescens	Herbivore	Zhejing Chen	Siphoning Mouthparts	Li, C.L. Occurrence Regularity and Integrated Pest Management of Naranga aenescens (Moore, 1881) (Insecta: Lepidoptera: Noctuidae) in Rice Fields. Farmers Friend to Wealth. 2018, (12): 49.	-
FIL-1515	Lepidoptera	Noctuidae	Cyclodes omma	Herbivore	Zhejing Chen	Siphoning Mouthparts	-	-
FIL-1516	Lepidoptera	Noctuidae	Xylena sp.	Herbivore	Zhejing Chen	Siphoning Mouthparts	-	-
FIL-1517	Lepidoptera	Noctuidae	Maliattha signifera	Herbivore	Zhejing Chen	Siphoning Mouthparts	-	-
FIL-1518	Lepidoptera	Noctuidae	Maliattha separata	Herbivore	Zhejing Chen	Siphoning Mouthparts	-	-
FIL-1519	Lepidoptera	Noctuidae	Acontia marmoralis	Herbivore	Zhejing Chen	Siphoning Mouthparts	-	-
FIL-1520	Lepidoptera	Noctuidae	Acontia bicolora	Herbivore	Zhejing Chen	Siphoning Mouthparts	-	-
FIL-1521	Lepidoptera	Noctuidae	Acontia lucida	Herbivore	Zhejing Chen	Siphoning Mouthparts	Liu, G.S., Gao, Z.L., Liu, G.M. A Preliminary Study on Porphyrisa parva (Hübner, 1808) (Insecta: Lepidoptera: Noctuidae). J. Shanxi Agric. Sci. 1986, (11): 18-19.	-
FIL-1522	Lepidoptera	Noctuidae	Ozarba punctigera	Herbivore	Zhejing Chen	Siphoning Mouthparts	-	-
FIL-1523	Lepidoptera	Noctuidae	Chalciope mygdon	Herbivore	Zhejing Chen	Siphoning Mouthparts	Ji, X.X. Severe Infestation of Chalciope mygdon (Cramer, 1777) (Insecta: Lepidoptera: Noctuidae) on Rice in Our Farm. Hubei Plant Prot. 1997, (01): 31.	-
FIL-1524	Lepidoptera	Noctuidae	Callopistria placodoides	Herbivore	Zhejing Chen	Siphoning Mouthparts	-	-
FIL-1525	Lepidoptera	Noctuidae	Callopistria maillardi	Herbivore	Zhejing Chen	Siphoning Mouthparts	-	-
FIL-1526	Lepidoptera	Noctuidae	Ctenoplusia furcifera	Herbivore	Zhejing Chen	Siphoning Mouthparts	-	-
FIL-1527	Lepidoptera	Noctuidae	Ctenoplusia agnata	Herbivore	Zhejing Chen	Siphoning Mouthparts	-	-
FIL-1528	Lepidoptera	Noctuidae	Microxyla confusa	Herbivore	Zhejing Chen	Siphoning Mouthparts	-	-
FIL-1529	Lepidoptera	Noctuidae	Athetis gluteosa	Herbivore	Zhejing Chen	Siphoning Mouthparts	-	-
FIL-1530	Lepidoptera	Noctuidae	Amyna punctum	Herbivore	Zhejing Chen	Siphoning Mouthparts	-	-
FIL-1531	Lepidoptera	Noctuidae	Amyna axis	Herbivore	Zhejing Chen	Siphoning Mouthparts	-	-
FIL-1532	Lepidoptera	Noctuidae	Chasmina candida	Herbivore	Zhejing Chen	Siphoning Mouthparts	-	-
FIL-1533	Lepidoptera	Noctuidae	Cryphia sp.	Herbivore	Zhejing Chen	Siphoning Mouthparts	-	-
FIL-1534	Lepidoptera	Noctuidae	Plusiodonta coelonota	Herbivore	Zhejing Chen	Siphoning Mouthparts	Ren, Y.S. Occurrence Regularity and Control Approaches of Plusiodonta coelonota (Kollar, 1844) (Insecta: Lepidoptera: Erebidae: Calpinae). J. Zhejiang Citrus. 1992, (02): 32-36.	-
FIL-1535	Lepidoptera	Noctuidae	Autographa gamma	Herbivore	Zhejing Chen	Siphoning Mouthparts	-	-
FIL-1536	Lepidoptera	Noctuidae	Pyrrhia sp.	Herbivore	Zhejing Chen	Siphoning Mouthparts	-	-
FIL-1537	Lepidoptera	Noctuidae	Spodoptera mauritia	Herbivore	Zhejing Chen	Siphoning Mouthparts	Han, Q.X., Mai, Y.T., Chen, P. The biology of Spodoptera mauritia fed on the turfgrass Agrostis stolonifera. Acta Pratac. Sin. 2009, 18(06): 39-43.	-
FIL-1538	Lepidoptera	Noctuidae	Spodoptera exigua	Herbivore	Zhejing Chen	Siphoning Mouthparts	Miao, X.Z., Li, X.C., Tian, H.Y., et al. Occurrence and Control of Spodoptera exigua (Hübner, [1808]) (Insecta: Lepidoptera: Noctuidae) in Xing'an League. J. Jilin Vegetables. 2025, (02): 109-111.	-
FIL-1539	Lepidoptera	Noctuidae	Spodoptera litura	Herbivore	Zhejing Chen	Siphoning Mouthparts	-	-
FIL-1540	Lepidoptera	Noctuidae	Ipimorpha retusa	Herbivore	Zhejing Chen	Siphoning Mouthparts	-	-
FIL-1541	Lepidoptera	Noctuidae	Caradrina montana	Herbivore	Zhejing Chen	Siphoning Mouthparts	-	-
FIL-1542	Lepidoptera	Noctuidae	Caradrina flavirena	Herbivore	Zhejing Chen	Siphoning Mouthparts	-	-
FIL-1543	Lepidoptera	Noctuidae	Chrysodeixis eriosoma	Herbivore	Zhejing Chen	Siphoning Mouthparts	-	-
FIL-1544	Lepidoptera	Noctuidae	Zonoplusia ochreata	Herbivore	Zhejing Chen	Siphoning Mouthparts	-	-
FIL-1545	Lepidoptera	Noctuidae	Anarta trifolii	Herbivore	Zhejing Chen	Siphoning Mouthparts	Zhang, J.M., Yu, G.Y. Scotogramma trifolii hazard symptom recognition. Vegetables. 2021, (04): 82-83+85.	-
FIL-1546	Lepidoptera	Noctuidae	Leucania simillima	Herbivore	Zhejing Chen	Siphoning Mouthparts	-	-
FIL-1547	Lepidoptera	Noctuidae	Leucania yu	Herbivore	Zhejing Chen	Siphoning Mouthparts	-	-
FIL-1548	Lepidoptera	Noctuidae	Ramadasa pavo	Herbivore	Zhejing Chen	Siphoning Mouthparts	-	-
FIL-1549	Lepidoptera	Noctuidae	Sesamia inferens	Herbivore	Zhejing Chen	Siphoning Mouthparts	-	-
FIL-1550	Lepidoptera	Noctuidae	Sesamia nonagrioides	Herbivore	Zhejing Chen	Siphoning Mouthparts	-	-
FIL-1551	Lepidoptera	Lasiocampidae	Kamalia priapus	Herbivore	Zhejing Chen	Siphoning Mouthparts	-	-
FIL-1552	Lepidoptera	Notodontidae	Mimopydna sp.	Herbivore	Zhejing Chen	Siphoning Mouthparts	-	-
FIL-1553	Lepidoptera	Notodontidae	Dudusa sphingiformis	Herbivore	Zhejing Chen	Siphoning Mouthparts	-	-
FIL-1554	Phasmatodea	Diapheromeridae	Macellina sp.	Herbivore	Zhejing Chen	Chewing Mouthparts	-	-
FIL-1555	Phasmatodea	Diapheromeridae	Ramulus caii	Herbivore	Zhejing Chen	Chewing Mouthparts	-	-
FIL-1556	Phasmatodea	Diapheromeridae	Ramulus rotundus	Herbivore	Zhejing Chen	Chewing Mouthparts	-	-
FIL-1557	Megaloptera	Corydalidae	Neochauliodes sinensis	Predator	Zhejing Chen	Chewing Mouthparts	-	-
FIL-1558	Megaloptera	Corydalidae	Neochauliodes fraternus	Predator	Zhejing Chen	Chewing Mouthparts	-	-
FIL-1559	Megaloptera	Corydalidae	Neochauliodes bowringi	Predator	Zhejing Chen	Chewing Mouthparts	-	-
FIL-1560	Megaloptera	Corydalidae	Protohermes xanthodes	Predator	Zhejing Chen	Chewing Mouthparts	-	-
